# Supplementary material for: Distinct Genes with Similar Functions Underlie Convergent Evolution in Myotis Bat Ecomorphs
Source: Mol Biol Evol. 2024 Aug 8;41(9):msae165. doi: 10.1093/molbev/msae165 (PMC11371419; doi:10.1093/molbev/msae165)
Supplement: msae165_Supplementary_Data [file msae165_supplementary_data.zip]

Archive with 2 entries (2 files):
- R2_MBE.GENOMICS_SM-ConvMyotis_v1.docx
- R2_MBE.SM-ConvMyotis_v1.xlsx
