# Supplementary material for: Distinct Genes with Similar Functions Underlie Convergent Evolution in Myotis Bat Ecomorphs
Source: Mol Biol Evol. 2024 Aug 8;41(9):msae165. doi: 10.1093/molbev/msae165 (PMC11371419; doi:10.1093/molbev/msae165)
Supplement: msae165_Supplementary_Data [file msae165_supplementary_data.zip › R2_MBE.SM-ConvMyotis_v1.xlsx]

## Sheet: _listAllTables
	Supplementary Tables
	Distinct Genes with Similar Functions Underlie Convergent Evolution in Myotis Bat Ecomorphs
table_number	Description
ST.1	Supplementary Table 1. Information of genomes included in the genomic screen.
ST.2	Supplementary Table 2. Genome assembly statistics for all Myotis genomes in this study.
ST.3	Supplementary Table 3. Genes and branches with a statistically significant signal of positive selection in a screen including 22 Myotis and 8 outgroup species.
ST.4	Supplementary Table 4. Genes with a statistically significant selection signal per ecomorph.
ST.5	Supplementary Table 5. Enrichment results from Metascape using as input list of genes under selection in at least one branch per Myotis ecomorph, values represent -Log(q-value) after multiple test corrections.
ST.6	Supplementary Table 6. Results of RER converge analyses showing genes with significant signal of convergent evolutionary rates per ecomorph.
ST.7	Supplementary Table 7. Enrichment results from Metascape for gene ontologies related to biological processes, using a list of genes showing significant signal of convergent evolutionary rates within ecomorphs as identified by RERconverge,values represent -Log(q-value) after multiple test corrections.
ST.8	Supplementary Table 8. Results of csubst analyses showing genes with significant signal of protein convergence in at least 2 species per ecomorph
ST.9	Supplementary Table 9. Enrichment results from metascape for gene ontologies for biological processes using as input list of genes with significant signal of protein convergence within ecomorphs according to csubst, values represent -Log(q-value) after multiple test corrections.
ST.10	Supplementary Table 10. Sequencing and assembly methods for new Myotis genomes.

## Sheet: ST.1
Go to ––> _listAllTables
Supplementary Table 1.	Information of genomes included in the genomic screen.
All Myotis genomes analysed in this study
Suborder	Family	Species	Ecomorph	Biogeographic Region ID	Biogeographic Region	SampleID	Senckenberg Genome Browser ID	Sample / Data Source	Catalog No. / CollectorsFieldID / GeneBank.ID (other IDs)	New genomes for this study
Yangochiroptera	Vespertilionidae	Myotis albescens	Trawler	Nt	Neotropical	Malbe	HLmyoAlb1	FMNH - Bruce Patterson	174925	yes
Yangochiroptera	Vespertilionidae	Myotis alcathoe	Aerial Hawker	WP	Western Palearctic	Malca	HLmyoAlc1	MHNG - Manuel Ruedi	M941	yes
Yangochiroptera	Vespertilionidae	Myotis alticraniatus (V)	Aerial Hawker	IM	Indomalayan	Malti	HLmyoSilAlt1	MHNG - Manuel Ruedi	SMF 86174 (CMF 950128.1)	yes
Yangochiroptera	Vespertilionidae	Myotis blythii	Gleaner	EP	Eastern Palearctic	Mblyt	HLmyoBly1	MHNG - Manuel Ruedi	MHNG-1805.026 (Mb203)	yes
Yangochiroptera	Vespertilionidae	Myotis bocagi	Trawler	Af	Afrotropical	Mboca	HLmyoBoc1	FMNH - Bruce Patterson	234726	yes
Yangochiroptera	Vespertilionidae	Myotis brandtii	Aerial Hawker	EP	Eastern Palearctic	Mbran	myoBra1	GeneBank	GCF_000412655.1	no
Yangochiroptera	Vespertilionidae	Myotis californicus	Aerial Hawker	Nr	Nearctic	Mcali	HLmyoCal1	ASNHC - Loren Ammerman	ASK8857	yes
Yangochiroptera	Vespertilionidae	Myotis capaccinii	Trawler	WP	Western Palearctic	Mcapa	HLmyoCap1	MHNG - Manuel Ruedi	MHNG-1805.050 (Mca1)	yes
Yangochiroptera	Vespertilionidae	Myotis dasycneme	Trawler	EP	Eastern Palearctic	Mdasy	HLmyoDas1	MHNG - Manuel Ruedi	MHNG-1805.052 (Mdas1)	yes
Yangochiroptera	Vespertilionidae	Myotis daubentonii	Trawler	WP	Western Palearctic	Mdaub	HLmyoDau1	MHNG - Manuel Ruedi	MHNG-1805.059 (5021)	yes
Yangochiroptera	Vespertilionidae	Myotis davidii (GB)	Aerial Hawker	EP	Eastern Palearctic	Mdavi	myoDav1	GeneBank	GCF_000327345.1	no
Yangochiroptera	Vespertilionidae	Myotis elegans	Aerial Hawker	Nt	Neotropical	Meleg	HLmyoEle1	(AMNH)*	278421	yes
Yangochiroptera	Vespertilionidae	Myotis lucifugus	Trawler	Nr	Nearctic	Mluci	myoLuc2	GeneBank	GCF_000147115.1	no
Yangochiroptera	Vespertilionidae	Myotis myotis	Gleaner	WP	Western Palearctic	Mmyot	HLmyoMyo6	Bat1K	HLmyoMyo6	no
Yangochiroptera	Vespertilionidae	Myotis davidii	Aerial Hawker	WP	Western Palearctic	Mmyst	HLmyoMys1	MHNG - Manuel Ruedi	MHNG-1807.035 (M803)	yes
Yangochiroptera	Vespertilionidae	Myotis pilosus	Trawler	IM	Indomalayan	Mpilo	HLmyoRic1	Vu Dinh Thong	Mpi1	yes
Yangochiroptera	Vespertilionidae	Myotis scotti	Aerial Hawker	Af	Afrotropical	Mscot	HLmyoSco1	MHNG - Manuel Ruedi	ZMMU S-167226	yes
Yangochiroptera	Vespertilionidae	Myotis septentrionalis	Gleaner	Nr	Nearctic	Msept	HLmyoSep1	ZooDNA	myse_ont_racon_pilon_HiC	no
Yangochiroptera	Vespertilionidae	Myotis alticraniatus (L)	Aerial Hawker	IM	Indomalayan	Msili	HLmyoSil1	Vu Dinh Thong	McfSil1	yes
Yangochiroptera	Vespertilionidae	Myotis thysanodes	Gleaner	Nr	Nearctic	Mthys	HLmyoThy1	ASNHC - Loren Ammerman	ASK8866	yes
Yangochiroptera	Vespertilionidae	Myotis volans	Trawler	Nr	Nearctic	Mvola	HLmyoVol1	ASNHC - Loren Ammerman	ASK7333	yes
Yangochiroptera	Vespertilionidae	Myotis welwitschii	Gleaner	Af	Afrotropical	Mwelw	HLmyoWel1	FMNH - Bruce Patterson	215663	yes
Outgroup species
Suborder	Family	Species	Senckenberg Genome Browser ID	GeneBank.ID
Yangochiroptera	Miniopteridae	Miniopterus schreibersii	HLminSch1	GCA_004026525.1
Yangochiroptera	Vespertilionidae	Pipistrellus kuhlii	HLpipKuh2	GCA_014108245.1
Yangochiroptera	Vespertilionidae	Murina aurata feae	HLmurAurFea1	GCA_004026665.1
Yangochiroptera	Molossidae	Molossus molossus	HLmolMol2	GCA_014108415.1
Yangochiroptera	Phyllostomidae	Phyllostomus discolor	HLphyDis3	GCA_014049915.1
Yangochiroptera	Noctilionidae	Noctilio leporinus	HLnocLep1	GCA_004026585.1
Yinpterochiroptera	Pteropodidae	Rousettus aegyptiacus	HLrouAeg4	GCA_014176215.1
Yinpterochiroptera	Rhinolophidae	Rhinolophus ferrumequinum	HLrhiFer5	GCA_014108255.1

## Sheet: ST.2
Go to ––> _listAllTables
Supplementary Table 2.	Genome assembly statistics for all Myotis genomes in this study.
	Genomes previously published are highlighted in light grey, and the genome used as a reference for assembly is highlighted in dark grey. See description of column names at the bottom of the table.
ScientificName	SampleID	total_length	n.Scaffolds	mean_length	longest	shortest	N_count	N_%	Gaps	Gap_%	N50	N50n	N70	N70n	N90	N90n
Myotis albescens	Malbe	2002.60M	92	21.77M	223.36M	15.57K	281.54M	14.06	11.21M	0.56	94.45M	7	78.47M	11	43.54M	18
Myotis alcathoe	Malca	2002.59M	92	21.77M	223.36M	15.90K	277.03M	13.83	815.72K	0.04	94.45M	7	78.48M	11	43.54M	18
Myotis alticraniatus (V)	Malti	2002.65M	92	21.77M	223.36M	15.92K	181.20M	9.05	1.97M	0.1	94.45M	7	78.48M	11	43.54M	18
Myotis blythii	Mblyt	2002.65M	92	21.77M	223.37M	15.88K	131.47M	6.56	1.23M	0.06	94.45M	7	78.48M	11	43.54M	18
Myotis bocagi	Mboca	2001.76M	90	22.24M	223.35M	40.79K	230.36M	11.51	155.60K	0.01	94.43M	7	78.47M	11	43.53M	18
Myotis brandtii	Mbran	2107.24M	169750	12.41K	22.12M	.20K	125.47M	5.95	155.66K	0.01	3.23M	181	1.74M	357	488.72K	776
Myotis californicus	Mcali	2002.57M	92	21.77M	223.36M	15.82K	277.72M	13.87	722.08K	0.04	94.45M	7	78.47M	11	43.54M	18
Myotis capaccinii	Mcapa	2002.64M	92	21.77M	223.36M	15.92K	190.43M	9.51	1.49M	0.07	94.45M	7	78.47M	11	43.54M	18
Myotis dasycneme	Mdasy	2002.56M	92	21.77M	223.36M	15.89K	342.81M	17.12	1.60M	0.08	94.45M	7	78.48M	11	43.54M	18
Myotis daubentonii	Mdaub	2002.61M	92	21.77M	223.36M	15.92K	195.82M	9.78	570.52K	0.03	94.45M	7	78.48M	11	43.54M	18
Myotis davidii (GB)	Mdavi	2059.80M	101769	20.24K	20.15M	.20K	181.34M	8.8	223.51K	0.01	3.45M	163	1.67M	334	333.66K	850
Myotis elegans	Meleg	2002.54M	92	21.77M	223.36M	15.90K	302.49M	15.11	943.89K	0.05	94.45M	7	78.47M	11	43.54M	18
Myotis lucifugus	Mluci	2034.58M	11654	174.58K	64.99M	3.01K	68.16M	3.35	61.13K	0	4.29M	106	1.89M	246	232.24K	794
Myotis myotis	Mmyot	2003.24M	92	21.77M	223.37M	15.96K	29.41M	1.47	.54K	0	94.45M	7	78.48M	11	43.54M	18
Myotis davidii	Mmyst	2002.51M	92	21.77M	223.36M	14.67K	352.17M	17.59	3.27M	0.16	94.45M	7	78.47M	11	43.54M	18
Myotis pilosus	Mpilo	2002.60M	92	21.77M	223.36M	15.23K	243.13M	12.14	589.22K	0.03	94.45M	7	78.48M	11	43.54M	18
Myotis scotti	Mscot	2002.52M	92	21.77M	223.36M	15.89K	325.71M	16.27	1.87M	0.09	94.45M	7	78.47M	11	43.54M	18
Myotis septentrionalis	Msept	1978.00M	4948	399.76K	221.66M	.03K	7.04M	0.36	17.09K	0	96.69M	7	80.43M	11	50.11M	17
Myotis alticraniatus (L)	Msili	2002.20M	91	22.00M	223.35M	14.55K	165.73M	8.28	106.39K	0.01	94.45M	7	78.48M	11	43.53M	18
Myotis thysanodes	Mthys	2002.56M	92	21.77M	223.36M	15.93K	255.02M	12.73	670.75K	0.03	94.45M	7	78.47M	11	43.54M	18
Myotis volans	Mvola	2001.98M	92	21.76M	223.35M	15.96K	208.06M	10.39	133.89K	0.01	94.45M	7	78.46M	11	43.53M	18
Myotis welwitschii	Mwele	2001.87M	92	21.76M	223.35M	11.39K	221.20M	11.05	167.59K	0.01	94.42M	7	78.47M	11	43.53M	18
total_length= Total number of base pairs in genome.
n.Scaffolds= Number of scaffolds.
mean_length= Scaffold average length (in base pairs).
Longest= Maximum scaffold length (in base pairs).
Shortest= Maximum scaffold length (in base pairs).
N_count= Number of missing or undefined base pairs.
N_%= Percentage of missing or undefined base pairs.
Gaps= Number of gaps.
Gap_%= Percentage of gaps.
N50= Shortest scaffold length needed to cover 50% of the genome.
N50n= Number of scaffolds to achieve N50.
N70= Shortest scaffold length needed to cover 70% of the genome.
N70n= Number of scaffolds to achieve N70.
N90= Shortest scaffold length needed to cover 90% of the genome.
N90n= Number of scaffolds to achieve N90.

## Sheet: ST.3
Go to ––> _listAllTables
Supplementary Table 3.	Genes and branches with a statistically significant signal of positive selection in a screen including 22 Myotis and 8 outgroup species.
	Columns I to BN are labeled according to branch tree labels provided in Supplementary Figure 6. Column H "selection.BiogeographicNODES" indicates values equal to "1" when a gene is under positive selection only in Myotis branches corresponding to biogeographic clades.
													Stem Myotis		Old World Clade										New World Clade									trawler	trawler	trawler	trawler	trawler	trawler	trawler	trawler	hawker	hawker	hawker	hawker	hawker	hawker	hawker	hawker
						number of genes under selection per branch ----->		167	146	104	283	127	267	42	71	67	46	56	10	61	18	43	90	36	92	51	26	31	25	19	63	21	14	120	118	79	77	94	138	133	604	109	135	111	121	86	142	96	463
geneSymbol	Gene Description	GO Annotation (Biological Process)	GO Annotation (Cellular Component)	GO Annotation (Molecular Function)	count.branchesUnderSelection	selection&convergence	selection.BiogeographicNODES	Yangochiroptera	SupFVespertilionodea	Vespertilionidae	SubFVespMuriMyo	SubFMurinaeMyotinae	Myotis1	Myotis2	OldWorldMyotis	Eurasia	EuroIndo	Indomalayan1	Indomalayan2	Palearctic1	Palearctic2	AfroPalearctic	Afrotropical1	Afrotropical2	NewWorldMyotis	Nearctic1	NearcticB	NearcticA	NearcticA1	NearcticA2	Neotropical	Mystacinus1	Mystacinus2	HLmyoAlb1	HLmyoBoc1	HLmyoCap1	HLmyoDas1	HLmyoDau1	HLmyoRic1	HLmyoVol1	myoLuc2	HLmyoAlc1	HLmyoCal1	HLmyoEle1	HLmyoMys1	HLmyoSco1	HLmyoSil1	HLmyoSilAlt1	myoBra1
A1BG	alpha-1-B glycoprotein	GO:0008150 biological_process	GO:0031093 platelet alpha granule lumen;GO:0031091 platelet alpha granule;GO:1904813 ficolin-1-rich granule lumen	GO:0003674 molecular_function	3	TRAWLER	0	0	0	0	0	0	1	0	0	0	0	0	0	0	0	0	0	0	0	0	0	0	0	0	0	0	0	0	0	0	0	0	0	1	0	0	0	0	0	0	0	0	0
A2M	alpha-2-macroglobulin	GO:0001868 regulation of complement activation, lectin pathway;GO:0001869 negative regulation of complement activation, lectin pathway;GO:0010037 response to carbon dioxide	GO:0031093 platelet alpha granule lumen;GO:0031091 platelet alpha granule;GO:0072562 blood microparticle	GO:0019959 interleukin-8 binding;GO:0048403 brain-derived neurotrophic factor binding;GO:0019958 C-X-C chemokine binding	4		0	0	0	0	0	0	1	0	0	0	0	0	0	0	0	0	1	0	0	0	0	1	0	0	0	0	0	0	0	0	0	0	0	0	0	0	1	0	0	0	0	0	0
A2ML1	alpha-2-macroglobulin like 1	GO:0052548 regulation of endopeptidase activity;GO:0052547 regulation of peptidase activity;GO:0030162 regulation of proteolysis	GO:0070062 extracellular exosome;GO:1903561 extracellular vesicle;GO:0043230 extracellular organelle	GO:0004867 serine-type endopeptidase inhibitor activity;GO:0004866 endopeptidase inhibitor activity;GO:0030414 peptidase inhibitor activity	1		0	0	0	0	0	0	0	0	0	0	0	0	0	0	0	0	0	0	0	0	0	0	0	0	0	0	0	0	0	0	0	0	0	0	0	0	0	0	0	0	0	0	0
A3GALT2	alpha 1,3-galactosyltransferase 2	GO:0030259 lipid glycosylation;GO:0006688 glycosphingolipid biosynthetic process;GO:0006687 glycosphingolipid metabolic process	GO:0032580 Golgi cisterna membrane;GO:0031985 Golgi cisterna;GO:0005795 Golgi stack	GO:0047276 N-acetyllactosaminide 3-alpha-galactosyltransferase activity;GO:0035250 UDP-galactosyltransferase activity;GO:0008378 galactosyltransferase activity	1		0	0	0	0	0	0	0	0	0	0	0	0	0	0	0	0	0	0	0	0	0	0	0	0	0	0	0	0	0	0	0	0	0	0	0	0	0	0	0	0	0	0	0
A4GNT	alpha-1,4-N-acetylglucosaminyltransferase	GO:0016266 O-glycan processing;GO:0006493 protein O-linked glycosylation;GO:0050673 epithelial cell proliferation	GO:0000139 Golgi membrane;GO:0005794 Golgi apparatus;GO:0098588 bounding membrane of organelle	GO:0008375 acetylglucosaminyltransferase activity;GO:0008194 UDP-glycosyltransferase activity;GO:0016758 hexosyltransferase activity	1		0	0	0	0	0	0	0	0	0	0	0	0	0	0	0	0	0	0	0	0	0	0	0	0	0	0	0	0	0	0	0	0	0	0	1	0	0	0	0	0	0	0	0
AAAS	aladin WD repeat nucleoporin	GO:0090307 mitotic spindle assembly;GO:0007052 mitotic spindle organization;GO:0051225 spindle assembly	GO:0005643 nuclear pore;GO:0000922 spindle pole;GO:0072686 mitotic spindle	GO:0005515 protein binding;GO:0005488 binding;GO:0003674 molecular_function	2		0	0	0	0	0	0	0	0	0	0	0	0	0	0	0	0	0	0	0	0	0	0	0	0	0	0	0	0	0	0	0	0	0	0	1	0	0	0	0	0	0	0	0
AACS	acetoacetyl-CoA synthetase	GO:0046951 ketone body biosynthetic process;GO:0046950 cellular ketone body metabolic process;GO:1902224 ketone body metabolic process	GO:0005829 cytosol;GO:0005737 cytoplasm;GO:0005622 intracellular anatomical structure	GO:0030729 acetoacetate-CoA ligase activity;GO:0016405 CoA-ligase activity;GO:0016878 acid-thiol ligase activity	1		0	0	0	0	0	0	0	0	0	0	0	0	0	0	0	0	0	0	0	0	0	0	0	0	0	0	0	0	0	0	0	0	0	0	0	0	0	0	0	0	0	0	1
AARS1	alanyl-tRNA synthetase 1	GO:0140018 regulation of cytoplasmic translational fidelity;GO:0006419 alanyl-tRNA aminoacylation;GO:1900247 regulation of cytoplasmic translational elongation	GO:0005739 mitochondrion;GO:0070062 extracellular exosome;GO:1903561 extracellular vesicle	GO:0002196 Ser-tRNA(Ala) hydrolase activity;GO:0004813 alanine-tRNA ligase activity;GO:0002161 aminoacyl-tRNA editing activity	2		0	0	0	0	0	0	0	0	0	0	0	0	0	0	0	0	0	0	0	0	0	0	0	0	0	0	0	0	0	0	0	0	0	0	0	0	0	0	0	0	0	0	0
AATK	apoptosis associated tyrosine kinase	GO:0038083 peptidyl-tyrosine autophosphorylation;GO:0018108 peptidyl-tyrosine phosphorylation;GO:0018212 peptidyl-tyrosine modification	GO:0048471 perinuclear region of cytoplasm;GO:0016020 membrane;GO:0005737 cytoplasm	GO:0004713 protein tyrosine kinase activity;GO:0106310 protein serine kinase activity;GO:0004674 protein serine/threonine kinase activity	2		0	0	0	0	0	0	1	0	0	0	0	0	0	0	0	0	0	0	0	0	0	0	0	0	0	0	0	0	0	0	0	0	0	0	0	0	0	0	0	0	0	0	0
ABCA13	ATP binding cassette subfamily A member 13	GO:1900244 positive regulation of synaptic vesicle endocytosis;GO:1903423 positive regulation of synaptic vesicle recycling;GO:0035627 ceramide transport	GO:0035577 azurophil granule membrane;GO:0005766 primary lysosome;GO:0042582 azurophil granule	GO:0140359 ABC-type transporter activity;GO:0042626 ATPase-coupled transmembrane transporter activity;GO:0015399 primary active transmembrane transporter activity	4		0	0	0	0	0	0	1	0	0	0	0	0	0	0	0	0	0	0	0	0	0	0	0	0	0	0	0	0	0	0	0	0	0	0	0	0	0	0	0	0	0	0	0
ABCA5	ATP binding cassette subfamily A member 5	GO:1903064 positive regulation of reverse cholesterol transport;GO:1903062 regulation of reverse cholesterol transport;GO:0010745 negative regulation of macrophage derived foam cell differentiation	GO:0031902 late endosome membrane;GO:0005770 late endosome;GO:0005765 lysosomal membrane	GO:0140359 ABC-type transporter activity;GO:0042626 ATPase-coupled transmembrane transporter activity;GO:0015399 primary active transmembrane transporter activity	1		0	0	0	0	0	0	0	0	0	0	0	0	0	0	0	0	0	0	0	0	0	0	0	0	0	0	0	0	0	0	0	0	0	0	0	0	0	0	0	0	0	0	0
ABCA6	ATP binding cassette subfamily A member 6	GO:0006869 lipid transport;GO:0010876 lipid localization;GO:0055085 transmembrane transport	GO:0000139 Golgi membrane;GO:0005794 Golgi apparatus;GO:0098588 bounding membrane of organelle	GO:0140359 ABC-type transporter activity;GO:0042626 ATPase-coupled transmembrane transporter activity;GO:0015399 primary active transmembrane transporter activity	3		0	0	0	0	0	0	0	0	0	0	0	0	0	0	0	0	0	0	0	0	0	0	0	0	0	0	0	0	0	0	1	0	0	0	0	0	0	0	0	0	0	0	0
ABCA7	ATP binding cassette subfamily A member 7	GO:1901076 positive regulation of engulfment of apoptotic cell;GO:1901074 regulation of engulfment of apoptotic cell;GO:1902994 regulation of phospholipid efflux	GO:0001891 phagocytic cup;GO:0097386 glial cell projection;GO:0032587 ruffle membrane	GO:0034188 apolipoprotein A-I receptor activity;GO:0030226 apolipoprotein receptor activity;GO:0090554 phosphatidylcholine floppase activity	1		0	0	0	0	0	0	0	0	0	0	0	0	0	0	0	0	0	0	0	0	0	0	0	0	0	0	0	0	0	0	0	0	0	0	0	0	0	0	0	0	0	0	0
ABCA8	ATP binding cassette subfamily A member 8	GO:0006686 sphingomyelin biosynthetic process;GO:0006684 sphingomyelin metabolic process;GO:0010875 positive regulation of cholesterol efflux	GO:0016323 basolateral plasma membrane;GO:0009925 basal plasma membrane;GO:0045178 basal part of cell	GO:0008559 ABC-type xenobiotic transporter activity;GO:0042910 xenobiotic transmembrane transporter activity;GO:0140359 ABC-type transporter activity	4		0	0	0	0	0	0	0	0	0	0	0	0	0	0	0	0	0	0	0	0	0	0	0	0	0	0	0	0	0	0	0	0	1	0	0	0	0	0	0	0	0	0	0
ABCA9	ATP binding cassette subfamily A member 9	GO:0006869 lipid transport;GO:0010876 lipid localization;GO:0055085 transmembrane transport	GO:0016020 membrane;GO:0043231 intracellular membrane-bounded organelle;GO:0043229 intracellular organelle	GO:0140359 ABC-type transporter activity;GO:0042626 ATPase-coupled transmembrane transporter activity;GO:0015399 primary active transmembrane transporter activity	1		0	0	0	0	0	0	0	0	0	0	0	0	0	0	0	0	0	0	0	0	0	0	0	0	0	0	0	0	0	0	0	0	0	0	0	0	0	0	0	0	0	0	0
ABCB1	ATP binding cassette subfamily B member 1	GO:0099040 ceramide translocation;GO:0099039 sphingolipid translocation;GO:1901529 positive regulation of anion channel activity	GO:0098591 external side of apical plasma membrane;GO:0016324 apical plasma membrane;GO:0009897 external side of plasma membrane	GO:0099038 ceramide floppase activity;GO:0046623 sphingolipid floppase activity;GO:0090555 phosphatidylethanolamine flippase activity	4		0	0	0	0	0	0	0	0	0	0	0	0	0	0	0	0	1	0	0	0	0	0	0	0	0	0	0	0	0	0	0	0	0	0	0	0	0	1	0	0	0	0	0
ABCB6	ATP binding cassette subfamily B member 6 (LAN blood group)	GO:0035351 heme transmembrane transport;GO:0098849 cellular detoxification of cadmium ion;GO:0140961 cellular detoxification of metal ion	GO:0043190 ATP-binding cassette (ABC) transporter complex;GO:0036020 endolysosome membrane;GO:0033162 melanosome membrane	GO:0015439 ABC-type heme transporter activity;GO:0015232 heme transmembrane transporter activity;GO:0015562 efflux transmembrane transporter activity	1		0	0	0	0	0	0	0	0	0	0	0	0	0	0	0	0	0	0	0	0	0	0	0	0	0	0	0	0	0	0	0	0	0	0	0	0	0	0	0	0	0	0	0
ABCB8	ATP binding cassette subfamily B member 8	GO:0140141 mitochondrial potassium ion transmembrane transport;GO:0006884 cell volume homeostasis;GO:1990542 mitochondrial transmembrane transport	GO:0062157 mitochondrial ATP-gated potassium channel complex;GO:0043190 ATP-binding cassette (ABC) transporter complex;GO:0098533 ATPase dependent transmembrane transport complex	GO:0015440 ABC-type peptide transporter activity;GO:1904680 peptide transmembrane transporter activity;GO:0042887 amide transmembrane transporter activity	1		0	0	0	0	0	0	0	0	0	0	0	0	0	0	0	0	0	0	0	0	0	0	0	0	0	0	0	0	0	0	0	0	0	0	0	0	0	0	0	0	0	0	0
ABCB9	ATP binding cassette subfamily B member 9	GO:0035672 oligopeptide transmembrane transport;GO:0006857 oligopeptide transport;GO:0015833 peptide transport	GO:0005765 lysosomal membrane;GO:0098852 lytic vacuole membrane;GO:0005774 vacuolar membrane	GO:0015421 ABC-type oligopeptide transporter activity;GO:0015440 ABC-type peptide transporter activity;GO:0035673 oligopeptide transmembrane transporter activity	1		0	0	0	0	0	0	0	0	0	0	0	0	0	0	0	0	0	0	0	0	0	0	0	0	0	0	0	0	0	0	0	0	0	0	0	0	0	0	0	0	0	0	0
ABCC1	ATP binding cassette subfamily C member 1 (ABCC1 blood group)	GO:0099039 sphingolipid translocation;GO:1990962 xenobiotic transport across blood-brain barrier;GO:0034775 glutathione transmembrane transport	GO:0016328 lateral plasma membrane;GO:0016323 basolateral plasma membrane;GO:0009925 basal plasma membrane	GO:0015420 ABC-type vitamin B12 transporter activity;GO:0034634 glutathione transmembrane transporter activity;GO:0042937 tripeptide transmembrane transporter activity	1		1	0	0	0	0	0	0	0	0	0	0	0	0	0	0	0	0	0	1	0	0	0	0	0	0	0	0	0	0	0	0	0	0	0	0	0	0	0	0	0	0	0	0
ABCC11	ATP binding cassette subfamily C member 11	GO:0071716 leukotriene transport;GO:0015721 bile acid and bile salt transport;GO:0015865 purine nucleotide transport	GO:0016324 apical plasma membrane;GO:0045177 apical part of cell;GO:0005774 vacuolar membrane	GO:0015432 ABC-type bile acid transporter activity;GO:0033283 ATPase-coupled organic acid transmembrane transporter activity;GO:0033284 ATPase-coupled carboxylic acid transmembrane transporter activity	4		0	0	0	1	0	1	0	0	0	0	0	0	0	0	0	0	0	0	0	0	0	0	0	0	0	0	0	0	0	0	0	0	0	0	0	0	0	0	0	0	0	0	0
ABCC12	ATP binding cassette subfamily C member 12	GO:0055085 transmembrane transport;GO:0006810 transport;GO:0051234 establishment of localization	GO:0005789 endoplasmic reticulum membrane;GO:0098827 endoplasmic reticulum subcompartment;GO:0042175 nuclear outer membrane-endoplasmic reticulum membrane network	GO:0140359 ABC-type transporter activity;GO:0042626 ATPase-coupled transmembrane transporter activity;GO:0015399 primary active transmembrane transporter activity	2		0	0	0	0	0	0	0	0	0	0	0	0	0	0	0	0	0	0	0	0	0	0	0	0	0	0	0	0	0	0	0	0	0	0	0	0	0	0	0	0	0	0	0
ABCC2	ATP binding cassette subfamily C member 2	GO:0015723 bilirubin transport;GO:1990962 xenobiotic transport across blood-brain barrier;GO:0071716 leukotriene transport	GO:0046581 intercellular canaliculus;GO:0016324 apical plasma membrane;GO:0045177 apical part of cell	GO:0015127 bilirubin transmembrane transporter activity;GO:0015431 ABC-type glutathione S-conjugate transporter activity;GO:0043225 ATPase-coupled inorganic anion transmembrane transporter activity	1		0	0	0	0	0	0	0	0	0	0	0	0	0	0	0	0	0	0	0	0	0	0	0	0	0	0	0	0	0	0	0	0	0	0	0	0	0	0	0	0	0	0	1
ABCC4	ATP binding cassette subfamily C member 4 (PEL blood group)	GO:0070730 cAMP transport;GO:0032310 prostaglandin secretion;GO:0002576 platelet degranulation	GO:0031088 platelet dense granule membrane;GO:0098591 external side of apical plasma membrane;GO:0042827 platelet dense granule	GO:0016404 15-hydroxyprostaglandin dehydrogenase (NAD+) activity;GO:0015432 ABC-type bile acid transporter activity;GO:0033283 ATPase-coupled organic acid transmembrane transporter activity	1		0	0	0	0	1	0	0	0	0	0	0	0	0	0	0	0	0	0	0	0	0	0	0	0	0	0	0	0	0	0	0	0	0	0	0	0	0	0	0	0	0	0	0
ABCC6	ATP binding cassette subfamily C member 6	GO:0030505 inorganic diphosphate transport;GO:0140928 inhibition of non-skeletal tissue mineralization;GO:0071716 leukotriene transport	GO:0016323 basolateral plasma membrane;GO:0009925 basal plasma membrane;GO:0045178 basal part of cell	GO:0015431 ABC-type glutathione S-conjugate transporter activity;GO:0043225 ATPase-coupled inorganic anion transmembrane transporter activity;GO:0140359 ABC-type transporter activity	2		0	0	0	0	0	0	0	0	0	0	0	0	0	0	0	0	0	0	0	0	0	0	0	0	0	0	0	0	0	0	0	0	0	0	0	0	0	0	0	0	0	1	0
ABHD16A	abhydrolase domain containing 16A, phospholipase	GO:0062232 prostanoid catabolic process;GO:1905344 prostaglandin catabolic process;GO:0006660 phosphatidylserine catabolic process	GO:0016020 membrane;GO:0110165 cellular anatomical entity;GO:0005575 cellular_component	GO:0047372 acylglycerol lipase activity;GO:0004620 phospholipase activity;GO:0016298 lipase activity	1		0	0	0	0	0	0	0	0	0	0	0	0	0	0	0	0	0	0	0	0	0	0	0	0	0	0	0	0	0	0	0	0	0	0	0	0	0	0	0	0	0	0	0
ABHD17C	abhydrolase domain containing 17C, depalmitoylase	GO:1902816 regulation of protein localization to microtubule;GO:1902817 negative regulation of protein localization to microtubule;GO:0002084 protein depalmitoylation	GO:0098839 postsynaptic density membrane;GO:0055038 recycling endosome membrane;GO:0099634 postsynaptic specialization membrane	GO:0008474 palmitoyl-(protein) hydrolase activity;GO:0098599 palmitoyl hydrolase activity;GO:0016790 thiolester hydrolase activity	1		0	0	0	0	0	0	0	0	0	0	0	0	0	0	0	0	0	0	0	0	0	0	0	0	0	0	0	0	0	0	0	0	0	0	0	0	0	0	0	0	0	0	0
ABHD2	abhydrolase domain containing 2, acylglycerol lipase	GO:0051793 medium-chain fatty acid catabolic process;GO:0051792 medium-chain fatty acid biosynthetic process;GO:0014909 smooth muscle cell migration	GO:0097524 sperm plasma membrane;GO:0001669 acrosomal vesicle;GO:0036126 sperm flagellum	GO:0033878 hormone-sensitive lipase activity;GO:0008126 acetylesterase activity;GO:0034338 short-chain carboxylesterase activity	1		0	0	0	0	0	0	0	0	0	0	0	0	0	0	0	0	0	0	0	0	0	0	0	0	0	0	0	0	0	0	0	0	0	0	0	0	0	0	0	0	0	0	0
ABI3BP	ABI family member 3 binding protein	GO:0010811 positive regulation of cell-substrate adhesion;GO:0010810 regulation of cell-substrate adhesion;GO:0030198 extracellular matrix organization	GO:0062023 collagen-containing extracellular matrix;GO:0031012 extracellular matrix;GO:0030312 external encapsulating structure	GO:0005201 extracellular matrix structural constituent;GO:0005198 structural molecule activity;GO:0003674 molecular_function	5		0	0	0	0	0	0	0	0	0	0	0	0	0	0	0	0	0	0	0	0	0	0	0	0	0	0	0	0	1	0	0	0	0	1	1	0	0	0	0	0	0	0	0
AC004706	None	None	None	None	4		0	0	0	0	0	0	0	0	0	0	0	0	0	0	0	0	0	0	0	0	0	0	0	0	0	0	0	0	0	0	0	0	0	0	0	0	0	0	0	0	0	0	0
AC015802	None	None	None	None	2		0	0	1	0	0	0	0	0	0	0	0	0	0	0	0	0	0	0	0	0	0	0	0	0	0	0	0	0	0	0	0	0	0	0	0	0	0	0	0	0	1	0	0
AC055839	None	None	None	None	1		0	0	0	0	0	0	0	0	0	0	0	0	0	0	0	0	0	0	0	0	0	0	0	0	0	0	0	0	0	0	0	0	0	0	0	0	0	0	0	0	0	0	0
AC119396	None	None	None	None	4		0	0	0	0	0	0	0	0	0	0	0	0	0	0	0	0	0	0	0	0	0	0	0	0	0	0	0	0	0	0	0	0	0	0	1	1	0	0	0	0	0	0	0
AC132217	None	None	None	None	1		0	0	0	0	0	0	0	0	0	0	0	0	0	0	0	0	0	0	0	0	0	0	0	0	0	0	0	0	0	0	0	0	0	0	0	0	0	0	0	0	0	0	1
AC138647	None	None	None	None	1		0	0	0	0	0	0	0	0	0	0	0	0	0	0	0	0	0	0	0	0	0	0	0	0	0	0	0	0	0	0	0	0	0	0	0	0	0	0	0	0	0	0	0
AC233723	None	None	None	None	4		0	1	0	0	0	0	0	0	0	0	0	0	0	0	0	0	0	0	0	0	0	0	0	0	0	0	0	0	0	0	0	0	1	0	0	0	0	0	0	0	0	0	0
AC242628	None	None	None	None	1		0	0	0	0	0	0	0	0	0	0	0	0	0	0	0	0	0	0	0	0	0	0	0	0	0	0	0	0	0	0	0	0	0	0	0	0	0	0	0	0	0	0	0
ACAA1	acetyl-CoA acyltransferase 1	GO:0010124 phenylacetate catabolic process;GO:0036109 alpha-linolenic acid metabolic process;GO:0033540 fatty acid beta-oxidation using acyl-CoA oxidase	GO:0005782 peroxisomal matrix;GO:0031907 microbody lumen;GO:0035580 specific granule lumen	GO:0008775 acetate CoA-transferase activity;GO:0050633 acetyl-CoA C-myristoyltransferase activity;GO:0016401 palmitoyl-CoA oxidase activity	1		0	0	0	0	0	0	0	0	0	0	0	0	0	0	0	0	0	0	0	0	0	0	0	0	0	0	0	0	0	0	0	0	0	0	0	0	0	0	0	0	0	0	0
ACACB	acetyl-CoA carboxylase beta	GO:0046722 lactic acid secretion;GO:0090459 intracellular aspartate homeostasis;GO:2001295 malonyl-CoA biosynthetic process	GO:0016507 mitochondrial fatty acid beta-oxidation multienzyme complex;GO:0036125 fatty acid beta-oxidation multienzyme complex;GO:0005741 mitochondrial outer membrane	GO:0003989 acetyl-CoA carboxylase activity;GO:0009374 biotin binding;GO:0016421 CoA carboxylase activity	2		0	0	0	0	0	0	0	0	0	0	0	0	0	0	0	0	0	0	0	0	0	0	0	0	0	0	0	0	0	0	0	0	0	0	0	0	0	0	0	0	0	0	0
ACAD10	acyl-CoA dehydrogenase family member 10	GO:0033539 fatty acid beta-oxidation using acyl-CoA dehydrogenase;GO:0006635 fatty acid beta-oxidation;GO:0019395 fatty acid oxidation	GO:0005759 mitochondrial matrix;GO:0005739 mitochondrion;GO:0031974 membrane-enclosed lumen	GO:0003995 acyl-CoA dehydrogenase activity;GO:0052890 oxidoreductase activity, acting on the CH-CH group of donors, with a flavin as acceptor;GO:0016627 oxidoreductase activity, acting on the CH-CH group of donors	1		0	0	0	0	0	0	0	0	0	0	0	0	0	0	0	0	0	0	0	0	0	0	0	0	0	0	0	0	0	0	0	0	0	0	0	0	0	0	0	0	0	0	0
ACAD11	acyl-CoA dehydrogenase family member 11	GO:0033539 fatty acid beta-oxidation using acyl-CoA dehydrogenase;GO:0006635 fatty acid beta-oxidation;GO:0019395 fatty acid oxidation	GO:0005777 peroxisome;GO:0042579 microbody;GO:0005743 mitochondrial inner membrane	GO:0017099 very-long-chain fatty acyl-CoA dehydrogenase activity;GO:0070991 medium-chain fatty acyl-CoA dehydrogenase activity;GO:0004466 long-chain fatty acyl-CoA dehydrogenase activity	1		0	0	0	0	0	0	0	0	0	0	0	0	0	0	0	0	0	0	0	0	0	0	0	0	0	0	0	0	0	0	0	0	0	0	0	0	0	0	0	0	0	0	0
ACADL	acyl-CoA dehydrogenase long chain	GO:0042413 carnitine catabolic process;GO:0019254 carnitine metabolic process, CoA-linked;GO:0006579 amino-acid betaine catabolic process	GO:0005759 mitochondrial matrix;GO:0031966 mitochondrial membrane;GO:0005740 mitochondrial envelope	GO:0004466 long-chain fatty acyl-CoA dehydrogenase activity;GO:0016401 palmitoyl-CoA oxidase activity;GO:0003997 acyl-CoA oxidase activity	1		1	0	0	0	0	0	0	0	0	0	0	0	0	0	0	0	0	0	1	0	0	0	0	0	0	0	0	0	0	0	0	0	0	0	0	0	0	0	0	0	0	0	0
ACADM	acyl-CoA dehydrogenase medium chain	GO:0019254 carnitine metabolic process, CoA-linked;GO:0045329 carnitine biosynthetic process;GO:0051793 medium-chain fatty acid catabolic process	GO:0005759 mitochondrial matrix;GO:0030424 axon;GO:0031966 mitochondrial membrane	GO:0070991 medium-chain fatty acyl-CoA dehydrogenase activity;GO:0003995 acyl-CoA dehydrogenase activity;GO:0052890 oxidoreductase activity, acting on the CH-CH group of donors, with a flavin as acceptor	8		0	0	1	0	1	0	0	0	0	0	0	0	0	0	0	0	0	0	0	0	0	0	0	0	0	0	0	0	0	0	0	0	0	0	0	0	0	0	0	0	0	0	0
ACAN	aggrecan	GO:0002052 positive regulation of neuroblast proliferation;GO:1902692 regulation of neuroblast proliferation;GO:2000179 positive regulation of neural precursor cell proliferation	GO:0072534 perineuronal net;GO:0098966 perisynaptic extracellular matrix;GO:0099535 synapse-associated extracellular matrix	GO:0030021 extracellular matrix structural constituent conferring compression resistance;GO:0005540 hyaluronic acid binding;GO:0005201 extracellular matrix structural constituent	4		0	0	0	0	0	0	0	1	1	1	0	0	0	0	0	0	0	0	0	0	0	0	0	0	0	0	0	0	0	0	0	0	0	0	0	0	0	0	0	0	0	0	1
ACAP3	ArfGAP with coiled-coil, ankyrin repeat and PH domains 3	GO:0001764 neuron migration;GO:0010975 regulation of neuron projection development;GO:0120035 regulation of plasma membrane bounded cell projection organization	GO:0030426 growth cone;GO:0030427 site of polarized growth;GO:0150034 distal axon	GO:0005096 GTPase activator activity;GO:0030695 GTPase regulator activity;GO:0060589 nucleoside-triphosphatase regulator activity	2		0	0	0	0	0	0	0	0	0	0	0	0	0	0	0	0	0	0	0	0	0	0	0	0	0	0	0	0	0	0	0	0	0	0	0	0	0	0	0	0	0	0	0
ACBD4	acyl-CoA binding domain containing 4	GO:0006631 fatty acid metabolic process;GO:0032787 monocarboxylic acid metabolic process;GO:0019752 carboxylic acid metabolic process	GO:0005737 cytoplasm;GO:0005622 intracellular anatomical structure;GO:0110165 cellular anatomical entity	GO:0000062 fatty-acyl-CoA binding;GO:1901567 fatty acid derivative binding;GO:0120227 acyl-CoA binding	7		0	0	0	0	1	0	0	0	0	0	0	0	0	0	0	0	0	0	0	0	0	0	0	0	0	0	0	0	0	0	0	0	1	1	0	1	1	0	0	0	0	0	0
ACD	ACD shelterin complex subunit and telomerase recruitment factor	GO:0060380 regulation of single-stranded telomeric DNA binding;GO:0060381 positive regulation of single-stranded telomeric DNA binding;GO:1904744 positive regulation of telomeric DNA binding	GO:0070187 shelterin complex;GO:0000782 telomere cap complex;GO:0000783 nuclear telomere cap complex	GO:0070182 DNA polymerase binding;GO:0042162 telomeric DNA binding;GO:0043565 sequence-specific DNA binding	5		0	0	1	0	0	0	0	0	0	0	0	0	0	0	0	0	0	0	0	0	0	0	0	0	0	0	0	0	0	0	0	0	1	0	0	0	0	0	0	0	0	0	0
ACE2	angiotensin converting enzyme 2	GO:0098670 entry receptor-mediated virion attachment to host cell;GO:0003051 angiotensin-mediated drinking behavior;GO:0070881 regulation of proline transport	GO:0031526 brush border membrane;GO:0005903 brush border;GO:0098862 cluster of actin-based cell projections	GO:0008241 peptidyl-dipeptidase activity;GO:0004181 metallocarboxypeptidase activity;GO:0004180 carboxypeptidase activity	6		0	0	0	1	0	0	0	0	0	0	0	0	0	0	0	0	0	0	0	0	0	0	0	0	0	0	0	0	0	0	0	0	0	0	0	0	0	0	0	0	0	0	0
ACKR1	atypical chemokine receptor 1 (Duffy blood group)	GO:0070098 chemokine-mediated signaling pathway;GO:1990868 response to chemokine;GO:1990869 cellular response to chemokine	GO:0055037 recycling endosome;GO:0005769 early endosome;GO:0005768 endosome	GO:0019957 C-C chemokine binding;GO:0019956 chemokine binding;GO:0019955 cytokine binding	1		0	0	0	0	0	0	0	0	0	0	0	0	0	0	0	0	0	0	0	0	0	0	0	0	0	0	0	0	0	0	0	0	0	0	0	0	0	0	0	0	0	0	0
ACO2	aconitase 2	GO:0035900 response to isolation stress;GO:0006101 citrate metabolic process;GO:0006102 isocitrate metabolic process	GO:0005759 mitochondrial matrix;GO:0005739 mitochondrion;GO:0005829 cytosol	GO:0003994 aconitate hydratase activity;GO:0051538 3 iron, 4 sulfur cluster binding;GO:0051539 4 iron, 4 sulfur cluster binding	7		0	0	0	0	0	0	0	0	0	0	0	0	0	0	0	0	0	0	0	0	0	0	0	0	0	0	0	0	0	1	0	0	0	0	0	0	1	1	1	0	0	1	0
ACOT11	acyl-CoA thioesterase 11	GO:0009409 response to cold;GO:0120163 negative regulation of cold-induced thermogenesis;GO:0006637 acyl-CoA metabolic process	GO:0005759 mitochondrial matrix;GO:0005739 mitochondrion;GO:0070062 extracellular exosome	GO:0052816 long-chain fatty acyl-CoA hydrolase activity;GO:0047617 fatty acyl-CoA hydrolase activity;GO:0016289 acyl-CoA hydrolase activity	2		0	0	0	0	0	0	0	0	1	0	0	0	0	0	0	0	0	0	0	0	0	0	0	0	0	0	0	0	0	0	0	0	0	0	0	0	0	0	0	0	0	0	0
ACOT12	acyl-CoA thioesterase 12	GO:0006084 acetyl-CoA metabolic process;GO:0006637 acyl-CoA metabolic process;GO:0035383 thioester metabolic process	GO:0045171 intercellular bridge;GO:0005654 nucleoplasm;GO:0031981 nuclear lumen	GO:0003986 acetyl-CoA hydrolase activity;GO:0016289 acyl-CoA hydrolase activity;GO:0016790 thiolester hydrolase activity	1		0	0	0	0	0	0	0	0	0	0	0	0	0	0	0	0	0	0	0	0	0	0	0	0	0	0	0	0	0	0	0	0	0	0	1	0	0	0	0	0	0	0	0
ACOT9	acyl-CoA thioesterase 9	GO:0006637 acyl-CoA metabolic process;GO:0035383 thioester metabolic process;GO:0033865 nucleoside bisphosphate metabolic process	GO:0005759 mitochondrial matrix;GO:0005739 mitochondrion;GO:0031974 membrane-enclosed lumen	GO:0003986 acetyl-CoA hydrolase activity;GO:0052816 long-chain fatty acyl-CoA hydrolase activity;GO:0047617 fatty acyl-CoA hydrolase activity	1		1	0	0	0	0	0	0	0	0	0	0	0	0	0	0	0	0	0	1	0	0	0	0	0	0	0	0	0	0	0	0	0	0	0	0	0	0	0	0	0	0	0	0
ACOX3	acyl-CoA oxidase 3, pristanoyl	GO:0033540 fatty acid beta-oxidation using acyl-CoA oxidase;GO:0006635 fatty acid beta-oxidation;GO:0019395 fatty acid oxidation	GO:0005782 peroxisomal matrix;GO:0031907 microbody lumen;GO:0005777 peroxisome	GO:0016402 pristanoyl-CoA oxidase activity;GO:0003997 acyl-CoA oxidase activity;GO:0016634 oxidoreductase activity, acting on the CH-CH group of donors, oxygen as acceptor	1		0	0	0	0	0	0	0	0	0	0	0	0	0	0	0	0	0	0	0	0	0	0	0	0	0	0	0	0	0	0	0	0	0	0	0	0	0	0	0	0	0	0	0
ACRV1	acrosomal vesicle protein 1	GO:0007283 spermatogenesis;GO:0048232 male gamete generation;GO:0007276 gamete generation	GO:0001669 acrosomal vesicle;GO:0030141 secretory granule;GO:0099503 secretory vesicle	GO:0005515 protein binding;GO:0005488 binding;GO:0003674 molecular_function	1		0	0	0	0	0	0	0	0	0	0	0	0	0	0	0	0	0	0	0	0	0	0	0	0	0	0	0	0	0	0	0	0	0	0	1	0	0	0	0	0	0	0	0
ACSBG1	acyl-CoA synthetase bubblegum family member 1	GO:0035338 long-chain fatty-acyl-CoA biosynthetic process;GO:0035336 long-chain fatty-acyl-CoA metabolic process;GO:0046949 fatty-acyl-CoA biosynthetic process	GO:0005783 endoplasmic reticulum;GO:0031410 cytoplasmic vesicle;GO:0097708 intracellular vesicle	GO:0031957 very long-chain fatty acid-CoA ligase activity;GO:0004467 long-chain fatty acid-CoA ligase activity;GO:0015645 fatty acid ligase activity	1		0	0	0	0	0	0	0	0	0	0	0	0	0	0	0	0	0	0	0	0	0	0	0	0	0	0	0	0	0	0	0	0	0	0	0	0	0	0	0	0	0	0	1
ACSBG2	acyl-CoA synthetase bubblegum family member 2	GO:0035338 long-chain fatty-acyl-CoA biosynthetic process;GO:0035336 long-chain fatty-acyl-CoA metabolic process;GO:0046949 fatty-acyl-CoA biosynthetic process	GO:0005739 mitochondrion;GO:0005829 cytosol;GO:0016020 membrane	GO:0031957 very long-chain fatty acid-CoA ligase activity;GO:0047676 arachidonate-CoA ligase activity;GO:0004467 long-chain fatty acid-CoA ligase activity	2		0	0	0	0	0	0	0	0	0	0	0	0	0	0	0	0	0	0	0	0	0	0	0	0	0	0	0	0	0	0	0	1	0	1	0	0	0	0	0	0	0	0	0
ACSF2	acyl-CoA synthetase family member 2	GO:0006637 acyl-CoA metabolic process;GO:0035383 thioester metabolic process;GO:0001676 long-chain fatty acid metabolic process	GO:0005759 mitochondrial matrix;GO:0005739 mitochondrion;GO:0031974 membrane-enclosed lumen	GO:0031956 medium-chain fatty acid-CoA ligase activity;GO:0047760 butyrate-CoA ligase activity;GO:0004467 long-chain fatty acid-CoA ligase activity	1		0	0	0	0	0	0	0	0	0	0	0	0	0	0	0	0	0	0	0	0	0	0	0	0	0	0	0	0	0	0	0	0	0	0	0	0	0	0	0	0	0	0	0
ACSF3	acyl-CoA synthetase family member 3	GO:0090410 malonate catabolic process;GO:0043649 dicarboxylic acid catabolic process;GO:0035338 long-chain fatty-acyl-CoA biosynthetic process	GO:0005759 mitochondrial matrix;GO:0005739 mitochondrion;GO:0005654 nucleoplasm	GO:0090409 malonyl-CoA synthetase activity;GO:0031957 very long-chain fatty acid-CoA ligase activity;GO:0015645 fatty acid ligase activity	1		0	0	0	0	0	0	0	0	0	0	0	0	0	0	0	0	0	0	0	0	0	0	0	0	0	0	0	0	0	0	0	0	0	0	0	0	0	0	0	0	0	0	0
ACSL5	acyl-CoA synthetase long chain family member 5	GO:0010747 positive regulation of long-chain fatty acid import across plasma membrane;GO:0140214 positive regulation of long-chain fatty acid import into cell;GO:0010746 regulation of long-chain fatty acid import across plasma membrane	GO:0005741 mitochondrial outer membrane;GO:0031968 organelle outer membrane;GO:0019867 outer membrane	GO:0090434 oleoyl-CoA ligase activity;GO:0047676 arachidonate-CoA ligase activity;GO:0004467 long-chain fatty acid-CoA ligase activity	1		0	0	0	0	0	0	0	0	0	0	0	0	0	0	0	0	0	0	0	0	0	0	0	0	0	0	0	0	0	0	0	0	0	0	0	0	0	0	0	0	0	0	0
ACSS2	acyl-CoA synthetase short chain family member 2	GO:0019413 acetate biosynthetic process;GO:0019427 acetyl-CoA biosynthetic process from acetate;GO:0019542 propionate biosynthetic process	GO:0005759 mitochondrial matrix;GO:0005739 mitochondrion;GO:0005829 cytosol	GO:0003987 acetate-CoA ligase activity;GO:0031955 short-chain fatty acid-CoA ligase activity;GO:0050218 propionate-CoA ligase activity	1		1	0	0	0	0	0	0	0	0	0	0	0	0	0	0	0	0	0	1	0	0	0	0	0	0	0	0	0	0	0	0	0	0	0	0	0	0	0	0	0	0	0	0
ACSS3	acyl-CoA synthetase short chain family member 3	GO:0046951 ketone body biosynthetic process;GO:0046950 cellular ketone body metabolic process;GO:1902224 ketone body metabolic process	GO:0005759 mitochondrial matrix;GO:0005739 mitochondrion;GO:0031974 membrane-enclosed lumen	GO:0003987 acetate-CoA ligase activity;GO:0031955 short-chain fatty acid-CoA ligase activity;GO:0050218 propionate-CoA ligase activity	1		0	0	0	0	0	0	0	0	0	0	0	0	0	0	0	0	0	0	0	0	0	0	0	0	0	0	0	0	0	0	0	0	0	0	0	0	0	0	0	0	0	0	0
ACTBL2	actin beta like 2	GO:0098974 postsynaptic actin cytoskeleton organization;GO:0099188 postsynaptic cytoskeleton organization;GO:0099173 postsynapse organization	GO:0035267 NuA4 histone acetyltransferase complex;GO:0043189 H4/H2A histone acetyltransferase complex;GO:1902562 H4 histone acetyltransferase complex	GO:0098973 structural constituent of postsynaptic actin cytoskeleton;GO:0099186 structural constituent of postsynapse;GO:0098918 structural constituent of synapse	8		0	1	1	0	0	0	0	0	0	0	0	0	0	1	0	0	0	0	1	0	0	1	0	0	0	1	0	0	0	0	0	0	0	0	0	0	0	0	0	0	0	0	0
ACTC1	actin alpha cardiac muscle 1	GO:0090131 mesenchyme migration;GO:0030240 skeletal muscle thin filament assembly;GO:0014866 skeletal myofibril assembly	GO:0030175 filopodium;GO:0005884 actin filament;GO:0072562 blood microparticle	GO:0000146 microfilament motor activity;GO:0017022 myosin binding;GO:0003774 cytoskeletal motor activity	1		0	0	0	0	0	0	0	0	0	0	0	0	0	0	0	0	0	0	0	0	0	0	0	0	0	0	0	0	0	0	0	0	0	0	0	0	0	0	0	0	0	0	0
ACTL8	actin like 8	GO:0030240 skeletal muscle thin filament assembly;GO:0014866 skeletal myofibril assembly;GO:0030239 myofibril assembly	GO:0005865 striated muscle thin filament;GO:0036379 myofilament;GO:0001725 stress fiber	GO:0005515 protein binding;GO:0005488 binding;GO:0003674 molecular_function	1		0	0	0	0	0	0	0	0	0	0	0	0	0	0	0	0	0	0	0	0	0	0	0	0	0	0	0	0	0	0	0	0	0	0	0	0	0	0	0	0	0	0	0
ACTL9	actin like 9	GO:0098974 postsynaptic actin cytoskeleton organization;GO:0099188 postsynaptic cytoskeleton organization;GO:0001675 acrosome assembly	GO:0033011 perinuclear theca;GO:0061827 sperm head;GO:0035267 NuA4 histone acetyltransferase complex	GO:0098973 structural constituent of postsynaptic actin cytoskeleton;GO:0099186 structural constituent of postsynapse;GO:0098918 structural constituent of synapse	1		0	0	1	0	0	0	0	0	0	0	0	0	0	0	0	0	0	0	0	0	0	0	0	0	0	0	0	0	0	0	0	0	0	0	0	0	0	0	0	0	0	0	0
ACTN3	actinin alpha 3	GO:0031446 regulation of fast-twitch skeletal muscle fiber contraction;GO:0031448 positive regulation of fast-twitch skeletal muscle fiber contraction;GO:1904025 positive regulation of glucose catabolic process to lactate via pyruvate	GO:0031143 pseudopodium;GO:0030864 cortical actin cytoskeleton;GO:0030863 cortical cytoskeleton	GO:0008307 structural constituent of muscle;GO:0044325 transmembrane transporter binding;GO:0005178 integrin binding	2		0	0	0	0	0	0	0	0	0	0	0	0	0	0	0	0	0	0	0	0	0	0	0	0	0	0	0	0	0	0	0	0	0	0	0	0	0	0	0	0	0	0	1
ACTN4	actinin alpha 4	GO:0032415 regulation of sodium:proton antiporter activity;GO:0032417 positive regulation of sodium:proton antiporter activity;GO:0030050 vesicle transport along actin filament	GO:0031143 pseudopodium;GO:0031093 platelet alpha granule lumen;GO:0030864 cortical actin cytoskeleton	GO:0001882 nucleoside binding;GO:0042974 nuclear retinoic acid receptor binding;GO:0030374 nuclear receptor coactivator activity	1		0	0	0	0	0	0	0	0	0	0	0	0	0	0	0	0	0	0	0	0	0	0	0	0	0	0	0	0	0	0	0	0	0	0	1	0	0	0	0	0	0	0	0
ACVR1B	activin A receptor type 1B	GO:0032927 positive regulation of activin receptor signaling pathway;GO:1901165 positive regulation of trophoblast cell migration;GO:0038092 nodal signaling pathway	GO:0048179 activin receptor complex;GO:1902554 serine/threonine protein kinase complex;GO:1902911 protein kinase complex	GO:0034711 inhibin binding;GO:0016361 activin receptor activity, type I;GO:0017002 activin receptor activity	2		0	0	0	0	0	0	0	0	0	0	0	0	0	0	0	0	0	0	0	0	0	0	0	0	0	0	0	0	0	0	0	0	0	0	0	0	0	0	0	0	0	0	0
ACVR2B	activin A receptor type 2B	GO:0032927 positive regulation of activin receptor signaling pathway;GO:0060836 lymphatic endothelial cell differentiation;GO:0048617 embryonic foregut morphogenesis	GO:0048179 activin receptor complex;GO:1902554 serine/threonine protein kinase complex;GO:1902911 protein kinase complex	GO:0016362 activin receptor activity, type II;GO:0017002 activin receptor activity;GO:0048185 activin binding	1		0	0	0	0	0	0	0	0	0	0	0	0	0	0	0	0	0	0	0	0	0	0	0	0	0	0	0	0	0	0	0	0	0	0	0	0	0	0	0	0	0	0	0
ACYP2	acylphosphatase 2	GO:0006796 phosphate-containing compound metabolic process;GO:0006793 phosphorus metabolic process;GO:0044237 cellular metabolic process		GO:0003998 acylphosphatase activity;GO:0016462 pyrophosphatase activity;GO:0016817 hydrolase activity, acting on acid anhydrides	1		0	0	0	0	0	0	0	0	0	0	0	0	0	0	0	0	0	0	0	0	0	0	0	0	0	0	0	0	0	0	0	0	0	0	0	0	0	0	0	0	0	0	0
ADA	adenosine deaminase	GO:0002901 mature B cell apoptotic process;GO:0046111 xanthine biosynthetic process;GO:0060169 negative regulation of adenosine receptor signaling pathway	GO:0060205 cytoplasmic vesicle lumen;GO:0031983 vesicle lumen;GO:0009897 external side of plasma membrane	GO:0046936 2'-deoxyadenosine deaminase activity;GO:0004000 adenosine deaminase activity;GO:0019239 deaminase activity	2		0	0	0	0	0	1	0	0	0	0	0	0	0	0	0	0	0	0	0	0	0	0	0	0	0	0	0	0	0	0	0	0	0	0	0	0	0	0	0	1	0	0	0
ADAD2	adenosine deaminase domain containing 2	GO:0006382 adenosine to inosine editing;GO:0016553 base conversion or substitution editing;GO:0009451 RNA modification	GO:0005730 nucleolus;GO:0031981 nuclear lumen;GO:0043232 intracellular non-membrane-bounded organelle	GO:0003726 double-stranded RNA adenosine deaminase activity;GO:0008251 tRNA-specific adenosine deaminase activity;GO:0004000 adenosine deaminase activity	2		0	0	0	0	0	0	0	0	0	0	0	0	0	0	0	0	0	0	0	0	0	0	0	0	0	0	0	0	0	0	0	0	0	0	0	0	0	0	0	0	0	0	0
ADAL	adenosine deaminase like	GO:0046103 inosine biosynthetic process;GO:0006154 adenosine catabolic process;GO:0046102 inosine metabolic process	GO:0005829 cytosol;GO:0005737 cytoplasm;GO:0005622 intracellular anatomical structure	GO:0062154 N6-methyl-AMP deaminase activity;GO:0004000 adenosine deaminase activity;GO:0019239 deaminase activity	1		0	0	0	0	0	0	0	0	0	0	0	0	0	0	0	0	0	0	0	0	0	0	0	0	0	0	0	0	0	0	0	0	0	0	0	0	0	0	0	0	0	0	0
ADAM12	ADAM metallopeptidase domain 12	GO:0007520 myoblast fusion;GO:0000768 syncytium formation by plasma membrane fusion;GO:0140253 cell-cell fusion	GO:0005654 nucleoplasm;GO:0005576 extracellular region;GO:0031981 nuclear lumen	GO:0004222 metalloendopeptidase activity;GO:0017124 SH3 domain binding;GO:0008237 metallopeptidase activity	1		0	0	0	0	0	0	0	0	0	0	0	0	0	0	0	0	0	0	0	0	0	0	0	0	0	0	0	0	0	0	0	0	0	0	0	0	0	0	0	0	0	0	0
ADAM18	ADAM metallopeptidase domain 18	GO:0007339 binding of sperm to zona pellucida;GO:0035036 sperm-egg recognition;GO:0009988 cell-cell recognition	GO:0005886 plasma membrane;GO:0071944 cell periphery;GO:0016020 membrane	GO:0004222 metalloendopeptidase activity;GO:0008237 metallopeptidase activity;GO:0004175 endopeptidase activity	1		0	0	0	0	0	0	0	0	0	0	0	0	0	0	0	0	0	0	0	0	0	0	0	0	0	0	0	0	0	0	0	0	0	0	0	0	0	0	0	0	0	0	0
ADAM19	ADAM metallopeptidase domain 19	GO:2000049 positive regulation of cell-cell adhesion mediated by cadherin;GO:0042987 amyloid precursor protein catabolic process;GO:2000047 regulation of cell-cell adhesion mediated by cadherin	GO:0062023 collagen-containing extracellular matrix;GO:0031012 extracellular matrix;GO:0030312 external encapsulating structure	GO:1902945 metalloendopeptidase activity involved in amyloid precursor protein catabolic process;GO:0004222 metalloendopeptidase activity;GO:0017124 SH3 domain binding	13		0	0	0	1	1	0	0	1	0	1	0	0	0	0	0	0	1	1	0	0	0	0	0	0	1	0	0	0	0	1	0	0	0	0	0	1	1	0	0	0	1	0	0
ADAM2	ADAM metallopeptidase domain 2	GO:0007342 fusion of sperm to egg plasma membrane involved in single fertilization;GO:0045026 plasma membrane fusion;GO:0007339 binding of sperm to zona pellucida	GO:0009986 cell surface;GO:0005886 plasma membrane;GO:0071944 cell periphery	GO:0004222 metalloendopeptidase activity;GO:0005178 integrin binding;GO:0008237 metallopeptidase activity	7		0	0	0	0	1	0	0	0	0	0	0	0	0	0	0	0	0	0	0	0	0	0	0	0	0	0	1	0	0	0	0	0	0	0	0	0	0	0	0	0	0	0	0
ADAM20	ADAM metallopeptidase domain 20	GO:0008584 male gonad development;GO:0046546 development of primary male sexual characteristics;GO:0007338 single fertilization	GO:1990913 sperm head plasma membrane;GO:0097524 sperm plasma membrane;GO:0061827 sperm head	GO:0004222 metalloendopeptidase activity;GO:0008237 metallopeptidase activity;GO:0004175 endopeptidase activity	5		0	0	0	0	0	0	1	0	0	0	0	0	0	0	0	0	0	0	0	0	0	0	0	0	0	0	0	0	0	0	0	0	0	0	1	0	0	0	0	0	0	0	1
ADAM21	ADAM metallopeptidase domain 21	GO:0008584 male gonad development;GO:0046546 development of primary male sexual characteristics;GO:0007338 single fertilization	GO:1990913 sperm head plasma membrane;GO:0097524 sperm plasma membrane;GO:0061827 sperm head	GO:0004222 metalloendopeptidase activity;GO:0008237 metallopeptidase activity;GO:0004175 endopeptidase activity	1		0	0	0	0	0	0	0	0	0	0	0	0	0	0	0	0	0	0	0	0	0	0	0	0	0	0	0	0	0	0	0	0	0	0	1	0	0	0	0	0	0	0	0
ADAM23	ADAM metallopeptidase domain 23	GO:1990830 cellular response to leukemia inhibitory factor;GO:1990823 response to leukemia inhibitory factor;GO:0071345 cellular response to cytokine stimulus	GO:0042734 presynaptic membrane;GO:0097060 synaptic membrane;GO:0098978 glutamatergic synapse	GO:0004222 metalloendopeptidase activity;GO:0005178 integrin binding;GO:0008237 metallopeptidase activity	1		0	0	0	0	0	0	0	0	0	0	0	0	0	0	0	0	0	0	0	0	0	0	0	0	0	0	0	0	0	0	0	0	0	0	0	0	0	0	0	0	0	0	0
ADAM29	ADAM metallopeptidase domain 29	GO:0008584 male gonad development;GO:0046546 development of primary male sexual characteristics;GO:0046661 male sex differentiation	GO:1990913 sperm head plasma membrane;GO:0097524 sperm plasma membrane;GO:0061827 sperm head	GO:0004222 metalloendopeptidase activity;GO:0008237 metallopeptidase activity;GO:0004175 endopeptidase activity	11		0	1	1	0	0	0	1	0	0	0	0	0	0	0	0	0	0	0	0	0	0	1	0	0	0	0	0	0	0	0	0	0	0	0	1	0	0	0	0	0	0	0	0
ADAM30	ADAM metallopeptidase domain 30	GO:0008584 male gonad development;GO:0046546 development of primary male sexual characteristics;GO:0046661 male sex differentiation	GO:1990913 sperm head plasma membrane;GO:0097524 sperm plasma membrane;GO:0061827 sperm head	GO:0004222 metalloendopeptidase activity;GO:0008237 metallopeptidase activity;GO:0004175 endopeptidase activity	2		0	0	0	0	0	0	0	0	0	0	0	0	0	0	0	0	0	0	0	0	0	0	0	0	0	0	0	0	0	0	0	0	0	0	0	0	0	0	0	0	0	0	1
ADAM32	ADAM metallopeptidase domain 32	GO:0007339 binding of sperm to zona pellucida;GO:0035036 sperm-egg recognition;GO:0009988 cell-cell recognition	GO:0005886 plasma membrane;GO:0071944 cell periphery;GO:0016020 membrane	GO:0004222 metalloendopeptidase activity;GO:0008237 metallopeptidase activity;GO:0004175 endopeptidase activity	5		0	0	0	0	1	0	0	0	0	0	0	0	0	0	0	0	0	0	0	0	0	0	0	0	0	0	0	0	0	0	0	0	0	0	0	0	0	0	0	0	0	0	0
ADAM33	ADAM metallopeptidase domain 33	GO:0006508 proteolysis;GO:0019538 protein metabolic process;GO:1901564 organonitrogen compound metabolic process	GO:0016020 membrane;GO:0110165 cellular anatomical entity;GO:0005575 cellular_component	GO:0004222 metalloendopeptidase activity;GO:0008237 metallopeptidase activity;GO:0004175 endopeptidase activity	5		0	0	0	0	0	0	0	0	0	0	0	0	0	1	0	0	0	0	0	0	0	0	0	0	0	0	0	0	0	0	0	0	0	0	1	0	0	0	0	0	0	1	1
ADAM7	ADAM metallopeptidase domain 7	GO:1902492 positive regulation of sperm capacitation;GO:1905867 epididymis development;GO:1902490 regulation of sperm capacitation	GO:0005886 plasma membrane;GO:0071944 cell periphery;GO:0016020 membrane	GO:0004222 metalloendopeptidase activity;GO:0008237 metallopeptidase activity;GO:0004175 endopeptidase activity	1		0	0	0	0	0	0	0	0	0	0	0	0	0	0	0	0	0	0	0	0	0	0	0	0	0	0	0	0	0	0	0	0	0	0	0	0	0	0	0	0	0	0	0
ADAM9	ADAM metallopeptidase domain 9	GO:0097327 response to antineoplastic agent;GO:0034239 regulation of macrophage fusion;GO:0034241 positive regulation of macrophage fusion	GO:0016323 basolateral plasma membrane;GO:0009925 basal plasma membrane;GO:0045178 basal part of cell	GO:0043236 laminin binding;GO:0005080 protein kinase C binding;GO:0050840 extracellular matrix binding	1		0	0	0	0	0	0	0	0	0	0	0	0	0	0	0	0	0	0	0	0	0	0	0	0	0	0	0	0	0	0	0	0	0	0	0	0	0	0	0	0	0	0	0
ADAMTS13	ADAM metallopeptidase with thrombospondin type 1 motif 13	GO:0035864 response to potassium ion;GO:0071353 cellular response to interleukin-4;GO:0043171 peptide catabolic process	GO:0005788 endoplasmic reticulum lumen;GO:0031012 extracellular matrix;GO:0030312 external encapsulating structure	GO:0004222 metalloendopeptidase activity;GO:0005178 integrin binding;GO:0008237 metallopeptidase activity	3		0	0	0	0	0	0	0	0	0	0	0	0	0	0	0	0	0	0	0	0	0	0	0	0	0	0	0	0	0	0	0	0	0	0	0	0	0	0	0	0	0	0	1
ADAMTS14	ADAM metallopeptidase with thrombospondin type 1 motif 14	GO:0030574 collagen catabolic process;GO:0030199 collagen fibril organization;GO:0032963 collagen metabolic process	GO:0031012 extracellular matrix;GO:0030312 external encapsulating structure;GO:0005576 extracellular region	GO:0004222 metalloendopeptidase activity;GO:0008237 metallopeptidase activity;GO:0004175 endopeptidase activity	1		0	0	0	0	0	0	0	0	0	0	0	0	0	0	0	0	0	0	0	0	0	0	0	0	0	0	0	0	0	0	0	0	0	0	0	0	0	0	0	0	0	0	0
ADAMTS17	ADAM metallopeptidase with thrombospondin type 1 motif 17	GO:0030198 extracellular matrix organization;GO:0043062 extracellular structure organization;GO:0045229 external encapsulating structure organization	GO:0031012 extracellular matrix;GO:0030312 external encapsulating structure;GO:0005576 extracellular region	GO:0004222 metalloendopeptidase activity;GO:0008237 metallopeptidase activity;GO:0004175 endopeptidase activity	1		0	0	0	0	0	0	0	0	0	0	0	0	0	0	0	0	0	0	0	0	0	0	0	0	0	0	0	0	0	0	0	0	0	0	0	0	0	0	0	0	0	0	0
ADAMTS19	ADAM metallopeptidase with thrombospondin type 1 motif 19	GO:0030198 extracellular matrix organization;GO:0043062 extracellular structure organization;GO:0045229 external encapsulating structure organization	GO:0031012 extracellular matrix;GO:0030312 external encapsulating structure;GO:0005576 extracellular region	GO:0004222 metalloendopeptidase activity;GO:0008237 metallopeptidase activity;GO:0004175 endopeptidase activity	1		0	0	0	0	0	0	0	0	0	0	0	0	0	0	0	0	0	0	0	0	0	0	0	0	0	0	0	0	0	0	0	0	0	0	0	0	0	0	0	0	0	0	0
ADAMTS20	ADAM metallopeptidase with thrombospondin type 1 motif 20	GO:0045636 positive regulation of melanocyte differentiation;GO:0045634 regulation of melanocyte differentiation;GO:0050942 positive regulation of pigment cell differentiation	GO:0062023 collagen-containing extracellular matrix;GO:0031012 extracellular matrix;GO:0030312 external encapsulating structure	GO:0004222 metalloendopeptidase activity;GO:0008237 metallopeptidase activity;GO:0004175 endopeptidase activity	1		0	0	0	0	0	0	0	0	0	0	0	0	0	0	0	0	0	0	0	0	0	0	0	0	0	0	0	0	0	0	0	0	0	0	1	0	0	0	0	0	0	0	0
ADAMTS3	ADAM metallopeptidase with thrombospondin type 1 motif 3	GO:0010573 vascular endothelial growth factor production;GO:0032964 collagen biosynthetic process;GO:1900748 positive regulation of vascular endothelial growth factor signaling pathway	GO:0062023 collagen-containing extracellular matrix;GO:0031012 extracellular matrix;GO:0030312 external encapsulating structure	GO:0004222 metalloendopeptidase activity;GO:0008201 heparin binding;GO:0008237 metallopeptidase activity	1		0	0	0	0	0	0	0	0	0	0	0	0	0	0	0	0	0	0	0	0	0	0	0	0	0	0	0	0	0	0	0	0	0	0	0	0	0	0	0	0	0	0	0
ADAMTS6	ADAM metallopeptidase with thrombospondin type 1 motif 6	GO:0060976 coronary vasculature development;GO:0035904 aorta development;GO:0060840 artery development	GO:0031012 extracellular matrix;GO:0030312 external encapsulating structure;GO:0005576 extracellular region	GO:0004222 metalloendopeptidase activity;GO:0008237 metallopeptidase activity;GO:0004175 endopeptidase activity	1		0	0	0	0	0	0	0	0	0	0	0	0	0	0	0	0	0	0	0	0	0	0	0	0	0	0	0	0	0	0	0	0	0	0	1	0	0	0	0	0	0	0	0
ADAMTS7	ADAM metallopeptidase with thrombospondin type 1 motif 7	GO:0043931 ossification involved in bone maturation;GO:0070977 bone maturation;GO:0032331 negative regulation of chondrocyte differentiation	GO:0005788 endoplasmic reticulum lumen;GO:0031012 extracellular matrix;GO:0030312 external encapsulating structure	GO:0004222 metalloendopeptidase activity;GO:0008237 metallopeptidase activity;GO:0004175 endopeptidase activity	4		0	0	0	0	0	1	0	0	0	0	0	0	0	0	0	0	0	0	0	0	0	0	0	0	0	0	0	0	0	0	0	0	0	0	0	0	0	0	0	0	0	0	0
ADAMTS8	ADAM metallopeptidase with thrombospondin type 1 motif 8	GO:0035435 phosphate ion transmembrane transport;GO:0006817 phosphate ion transport;GO:0098661 inorganic anion transmembrane transport	GO:0062023 collagen-containing extracellular matrix;GO:0031012 extracellular matrix;GO:0030312 external encapsulating structure	GO:0009673 low-affinity phosphate transmembrane transporter activity;GO:0015114 phosphate ion transmembrane transporter activity;GO:0004222 metalloendopeptidase activity	1		1	0	0	0	0	0	0	0	0	0	0	0	0	0	0	0	0	0	1	0	0	0	0	0	0	0	0	0	0	0	0	0	0	0	0	0	0	0	0	0	0	0	0
ADAMTS9	ADAM metallopeptidase with thrombospondin type 1 motif 9	GO:0090673 endothelial cell-matrix adhesion;GO:0045636 positive regulation of melanocyte differentiation;GO:0045634 regulation of melanocyte differentiation	GO:0062023 collagen-containing extracellular matrix;GO:0031012 extracellular matrix;GO:0030312 external encapsulating structure	GO:0004222 metalloendopeptidase activity;GO:0008237 metallopeptidase activity;GO:0004175 endopeptidase activity	1		0	0	0	0	0	0	0	0	0	0	0	0	0	0	0	0	0	0	0	0	0	0	0	0	0	0	0	0	0	0	0	0	0	0	0	0	0	0	0	0	0	0	0
ADAMTSL2	ADAMTS like 2	GO:0060481 lobar bronchus epithelium development;GO:0060482 lobar bronchus development;GO:0060433 bronchus development	GO:0031012 extracellular matrix;GO:0030312 external encapsulating structure;GO:0005576 extracellular region	GO:0050436 microfibril binding;GO:0050840 extracellular matrix binding;GO:0005515 protein binding	12		0	0	0	0	0	0	1	0	0	0	0	0	0	0	0	0	1	1	1	0	0	0	0	0	0	0	0	0	0	0	0	0	0	1	0	0	1	0	1	0	0	0	0
ADAMTSL3	ADAMTS like 3	GO:0030198 extracellular matrix organization;GO:0043062 extracellular structure organization;GO:0045229 external encapsulating structure organization	GO:0031012 extracellular matrix;GO:0030312 external encapsulating structure;GO:0005576 extracellular region	GO:0005515 protein binding;GO:0005488 binding;GO:0003674 molecular_function	1		0	0	0	0	0	0	0	0	0	0	0	0	0	0	0	0	0	0	0	0	0	0	0	0	0	0	0	0	0	0	0	0	0	0	0	0	0	0	0	0	0	0	0
ADAMTSL4	ADAMTS like 4	GO:0070285 pigment cell development;GO:0050931 pigment cell differentiation;GO:0048066 developmental pigmentation	GO:0005614 interstitial matrix;GO:0005788 endoplasmic reticulum lumen;GO:0062023 collagen-containing extracellular matrix	GO:0002020 protease binding;GO:0019899 enzyme binding;GO:0005515 protein binding	4		0	0	0	0	0	0	0	0	0	0	0	0	0	0	0	0	0	0	0	0	0	0	0	0	0	0	0	0	0	0	0	0	0	0	1	0	0	0	0	0	0	0	1
ADAR	adenosine deaminase RNA specific	GO:0044387 negative regulation of protein kinase activity by regulation of protein phosphorylation;GO:0006382 adenosine to inosine editing;GO:1903944 negative regulation of hepatocyte apoptotic process	GO:0044530 supraspliceosomal complex;GO:0005681 spliceosomal complex;GO:1990904 ribonucleoprotein complex	GO:0003726 double-stranded RNA adenosine deaminase activity;GO:0008251 tRNA-specific adenosine deaminase activity;GO:0004000 adenosine deaminase activity	1		0	0	0	0	0	1	0	0	0	0	0	0	0	0	0	0	0	0	0	0	0	0	0	0	0	0	0	0	0	0	0	0	0	0	0	0	0	0	0	0	0	0	0
ADARB2	adenosine deaminase RNA specific B2 (inactive)	GO:0006382 adenosine to inosine editing;GO:0016553 base conversion or substitution editing;GO:0009451 RNA modification	GO:0005730 nucleolus;GO:0031981 nuclear lumen;GO:0043232 intracellular non-membrane-bounded organelle	GO:0003726 double-stranded RNA adenosine deaminase activity;GO:0008251 tRNA-specific adenosine deaminase activity;GO:0004000 adenosine deaminase activity	1		0	0	0	0	0	0	0	0	0	0	0	0	0	0	0	0	0	0	0	0	0	0	0	0	0	0	0	0	0	0	0	0	0	0	0	0	0	0	0	0	0	0	0
ADAT1	adenosine deaminase tRNA specific 1	GO:0008033 tRNA processing;GO:0006399 tRNA metabolic process;GO:0034470 ncRNA processing		GO:0043829 tRNA-specific adenosine-37 deaminase activity;GO:0008251 tRNA-specific adenosine deaminase activity;GO:0004000 adenosine deaminase activity	1		0	0	0	0	0	0	0	0	0	0	0	0	0	0	0	0	0	0	0	0	0	0	0	0	0	0	0	0	0	0	0	0	0	0	0	0	0	0	0	0	0	0	0
ADCY1	adenylate cyclase 1	GO:0006171 cAMP biosynthetic process;GO:1904321 response to forskolin;GO:1904322 cellular response to forskolin	GO:0098686 hippocampal mossy fiber to CA3 synapse;GO:0098685 Schaffer collateral - CA1 synapse;GO:0098839 postsynaptic density membrane	GO:0008294 calcium- and calmodulin-responsive adenylate cyclase activity;GO:0004016 adenylate cyclase activity;GO:0009975 cyclase activity	1		0	0	0	0	0	0	0	0	0	0	0	0	0	0	0	0	0	0	0	0	0	0	0	0	0	0	0	0	0	0	0	0	0	0	0	0	0	0	0	0	0	0	0
ADCY10	adenylate cyclase 10	GO:0045819 positive regulation of glycogen catabolic process;GO:0106028 neuron projection retraction;GO:0106135 negative regulation of cardiac muscle cell contraction	GO:0090724 central region of growth cone;GO:0097450 astrocyte end-foot;GO:0097449 astrocyte projection	GO:0071890 bicarbonate binding;GO:0004016 adenylate cyclase activity;GO:0009975 cyclase activity	2		0	0	1	0	0	0	0	0	0	0	0	0	0	0	0	0	0	0	1	0	0	0	0	0	0	0	0	0	0	0	0	0	0	0	0	0	0	0	0	0	0	0	0
ADCY7	adenylate cyclase 7	GO:0006171 cAMP biosynthetic process;GO:0071285 cellular response to lithium ion;GO:0071361 cellular response to ethanol	GO:0005886 plasma membrane;GO:0071944 cell periphery;GO:0016020 membrane	GO:0004016 adenylate cyclase activity;GO:0009975 cyclase activity;GO:0016849 phosphorus-oxygen lyase activity	1		0	0	0	0	0	0	0	0	0	0	0	0	0	0	0	0	0	0	0	0	0	0	0	0	0	0	0	0	0	0	0	0	0	0	0	0	0	0	0	0	0	0	0
ADCY8	adenylate cyclase 8	GO:0034199 activation of protein kinase A activity;GO:0071315 cellular response to morphine;GO:0071317 cellular response to isoquinoline alkaloid	GO:0032809 neuronal cell body membrane;GO:0044298 cell body membrane;GO:0098686 hippocampal mossy fiber to CA3 synapse	GO:0008294 calcium- and calmodulin-responsive adenylate cyclase activity;GO:0004016 adenylate cyclase activity;GO:0009975 cyclase activity	1		0	0	0	0	0	0	0	0	0	0	0	0	0	0	0	0	0	0	0	0	0	0	0	0	0	0	0	0	0	0	0	0	0	0	1	0	0	0	0	0	0	0	0
ADD2	adducin 2	GO:0050901 leukocyte tethering or rolling;GO:0051016 barbed-end actin filament capping;GO:0061756 leukocyte adhesion to vascular endothelial cell	GO:0008290 F-actin capping protein complex;GO:0044853 plasma membrane raft;GO:0045121 membrane raft	GO:0030507 spectrin binding;GO:0005200 structural constituent of cytoskeleton;GO:0005516 calmodulin binding	1		0	0	0	0	0	0	0	0	0	0	0	0	0	0	0	0	0	0	0	0	0	0	0	0	0	0	0	0	0	0	0	0	0	0	1	0	0	0	0	0	0	0	0
ADD3	adducin 3	GO:0051016 barbed-end actin filament capping;GO:0045907 positive regulation of vasoconstriction;GO:0051693 actin filament capping	GO:0000794 condensed nuclear chromosome;GO:0005903 brush border;GO:0098862 cluster of actin-based cell projections	GO:0005080 protein kinase C binding;GO:0005200 structural constituent of cytoskeleton;GO:0005516 calmodulin binding	1		0	0	0	0	0	0	0	0	0	0	0	0	0	0	0	0	0	0	0	0	0	0	0	0	0	0	0	0	0	0	0	0	0	0	0	0	0	0	0	0	0	0	0
ADGB	androglobin	GO:0007286 spermatid development;GO:0048515 spermatid differentiation;GO:0007281 germ cell development	GO:0097227 sperm annulus;GO:0097225 sperm midpiece;GO:0036126 sperm flagellum	GO:0004198 calcium-dependent cysteine-type endopeptidase activity;GO:0019825 oxygen binding;GO:0004197 cysteine-type endopeptidase activity	1		0	0	0	0	1	0	0	0	0	0	0	0	0	0	0	0	0	0	0	0	0	0	0	0	0	0	0	0	0	0	0	0	0	0	0	0	0	0	0	0	0	0	0
ADGRB2	adhesion G protein-coupled receptor B2	GO:0033173 calcineurin-NFAT signaling cascade;GO:0097720 calcineurin-mediated signaling;GO:0007422 peripheral nervous system development	GO:0005576 extracellular region;GO:0005886 plasma membrane;GO:0071944 cell periphery	GO:0004930 G protein-coupled receptor activity;GO:0004888 transmembrane signaling receptor activity;GO:0038023 signaling receptor activity	2		0	0	0	0	0	0	0	0	0	0	0	0	0	0	0	0	0	0	0	0	0	0	0	0	0	0	0	0	0	0	0	0	0	0	0	0	0	0	0	0	0	0	0
ADGRD1	adhesion G protein-coupled receptor D1	GO:0007189 adenylate cyclase-activating G protein-coupled receptor signaling pathway;GO:0007188 adenylate cyclase-modulating G protein-coupled receptor signaling pathway;GO:0007186 G protein-coupled receptor signaling pathway	GO:0016607 nuclear speck;GO:0016604 nuclear body;GO:0005654 nucleoplasm	GO:0004930 G protein-coupled receptor activity;GO:0004888 transmembrane signaling receptor activity;GO:0038023 signaling receptor activity	1		0	0	0	0	0	0	0	0	0	0	0	0	0	0	0	0	0	0	0	0	0	0	0	0	0	0	0	0	0	0	0	0	0	0	0	0	0	0	0	0	0	0	0
ADGRE5	adhesion G protein-coupled receptor E5	GO:0007189 adenylate cyclase-activating G protein-coupled receptor signaling pathway;GO:0007188 adenylate cyclase-modulating G protein-coupled receptor signaling pathway;GO:0006954 inflammatory response	GO:0030667 secretory granule membrane;GO:0005925 focal adhesion;GO:0030055 cell-substrate junction	GO:0005509 calcium ion binding;GO:0004930 G protein-coupled receptor activity;GO:0004888 transmembrane signaling receptor activity	4		0	0	0	0	0	0	0	0	0	0	0	0	0	0	0	0	0	0	0	0	0	0	1	0	0	0	0	0	0	0	0	0	1	0	0	0	0	0	0	0	0	1	0
ADGRF2	adhesion G protein-coupled receptor F2	GO:0007189 adenylate cyclase-activating G protein-coupled receptor signaling pathway;GO:0007188 adenylate cyclase-modulating G protein-coupled receptor signaling pathway;GO:0007186 G protein-coupled receptor signaling pathway	GO:0016020 membrane;GO:0110165 cellular anatomical entity;GO:0005575 cellular_component	GO:0004930 G protein-coupled receptor activity;GO:0004888 transmembrane signaling receptor activity;GO:0038023 signaling receptor activity	6		0	0	0	0	0	0	0	0	0	0	0	0	0	0	0	0	0	0	0	0	0	0	0	0	0	0	0	0	0	0	0	0	0	0	0	0	0	0	0	0	0	0	1
ADGRF4	adhesion G protein-coupled receptor F4	GO:0007189 adenylate cyclase-activating G protein-coupled receptor signaling pathway;GO:0007188 adenylate cyclase-modulating G protein-coupled receptor signaling pathway;GO:0007186 G protein-coupled receptor signaling pathway	GO:0016020 membrane;GO:0110165 cellular anatomical entity;GO:0005575 cellular_component	GO:0004930 G protein-coupled receptor activity;GO:0004888 transmembrane signaling receptor activity;GO:0038023 signaling receptor activity	3		0	0	0	0	0	0	0	0	0	0	0	0	0	0	0	0	0	0	0	0	0	0	0	0	0	0	0	0	0	0	0	0	0	0	0	0	0	0	0	0	0	0	0
ADGRF5	adhesion G protein-coupled receptor F5	GO:0061626 pharyngeal arch artery morphogenesis;GO:0071073 positive regulation of phospholipid biosynthetic process;GO:1903727 positive regulation of phospholipid metabolic process	GO:0045177 apical part of cell;GO:0009986 cell surface;GO:0031410 cytoplasmic vesicle	GO:0004930 G protein-coupled receptor activity;GO:0004888 transmembrane signaling receptor activity;GO:0038023 signaling receptor activity	2		0	0	0	0	0	0	0	0	0	0	0	0	0	0	0	0	1	0	0	0	0	0	0	0	0	0	0	0	0	0	0	0	0	0	0	0	0	0	0	0	0	0	0
ADGRG5	adhesion G protein-coupled receptor G5	GO:0007189 adenylate cyclase-activating G protein-coupled receptor signaling pathway;GO:0007188 adenylate cyclase-modulating G protein-coupled receptor signaling pathway;GO:0007186 G protein-coupled receptor signaling pathway	GO:0005886 plasma membrane;GO:0071944 cell periphery;GO:0016020 membrane	GO:0004930 G protein-coupled receptor activity;GO:0004888 transmembrane signaling receptor activity;GO:0038023 signaling receptor activity	2		0	0	0	0	0	0	0	0	0	0	0	0	0	0	0	0	0	0	0	0	0	0	0	0	0	0	0	0	0	0	0	0	0	0	0	0	0	0	0	0	0	0	0
ADGRG6	adhesion G protein-coupled receptor G6	GO:0060347 heart trabecula formation;GO:0060343 trabecula formation;GO:0022011 myelination in peripheral nervous system	GO:0009986 cell surface;GO:0005789 endoplasmic reticulum membrane;GO:0098827 endoplasmic reticulum subcompartment	GO:0043236 laminin binding;GO:0050840 extracellular matrix binding;GO:0005518 collagen binding	1		0	0	0	1	0	0	0	0	0	0	0	0	0	0	0	0	0	0	0	0	0	0	0	0	0	0	0	0	0	0	0	0	0	0	0	0	0	0	0	0	0	0	0
ADGRG7	adhesion G protein-coupled receptor G7	GO:0007189 adenylate cyclase-activating G protein-coupled receptor signaling pathway;GO:0007188 adenylate cyclase-modulating G protein-coupled receptor signaling pathway;GO:0007186 G protein-coupled receptor signaling pathway	GO:0016020 membrane;GO:0110165 cellular anatomical entity;GO:0005575 cellular_component	GO:0004930 G protein-coupled receptor activity;GO:0004888 transmembrane signaling receptor activity;GO:0038023 signaling receptor activity	9		0	1	0	0	1	0	1	0	0	0	0	0	0	0	0	0	0	0	0	0	0	0	0	0	0	0	0	0	0	0	0	0	0	0	1	0	0	0	0	0	0	0	0
ADH4	alcohol dehydrogenase 4 (class II), pi polypeptide	GO:0046294 formaldehyde catabolic process;GO:0046292 formaldehyde metabolic process;GO:0010430 fatty acid omega-oxidation	GO:0005654 nucleoplasm;GO:0031981 nuclear lumen;GO:0005829 cytosol	GO:0051903 S-(hydroxymethyl)glutathione dehydrogenase activity;GO:0003960 NADPH:quinone reductase activity;GO:0019115 benzaldehyde dehydrogenase [NAD(P)+] activity	5		0	0	0	0	0	0	0	0	0	0	0	0	0	0	0	0	0	0	0	1	0	0	0	0	0	0	0	0	0	0	0	0	0	0	0	0	1	0	0	0	0	0	1
ADM	adrenomedullin	GO:2000184 positive regulation of progesterone biosynthetic process;GO:2000182 regulation of progesterone biosynthetic process;GO:1990410 adrenomedullin receptor signaling pathway	GO:0005615 extracellular space;GO:0005576 extracellular region;GO:0005737 cytoplasm	GO:0031700 adrenomedullin receptor binding;GO:0005179 hormone activity;GO:0001664 G protein-coupled receptor binding	3		0	1	0	0	0	0	0	0	0	0	0	0	0	0	0	0	0	0	0	0	0	0	0	0	0	0	0	0	0	0	0	0	0	0	0	0	0	0	0	0	0	1	1
ADORA2A	adenosine A2a receptor	GO:0014057 positive regulation of acetylcholine secretion, neurotransmission;GO:0014056 regulation of acetylcholine secretion, neurotransmission;GO:0045938 positive regulation of circadian sleep/wake cycle, sleep	GO:0030673 axolemma;GO:0032589 neuron projection membrane;GO:0044304 main axon	GO:0001609 G protein-coupled adenosine receptor activity;GO:0031802 type 5 metabotropic glutamate receptor binding;GO:0035256 G protein-coupled glutamate receptor binding	2		0	0	0	0	0	0	1	0	0	0	0	0	0	0	0	0	1	0	0	0	0	0	0	0	0	0	0	0	0	0	0	0	0	0	0	0	0	0	0	0	0	0	0
ADPRHL1	ADP-ribosylhydrolase like 1	GO:0003242 cardiac chamber ballooning;GO:0003241 growth involved in heart morphogenesis;GO:0055003 cardiac myofibril assembly	GO:0030017 sarcomere;GO:0030016 myofibril;GO:0043292 contractile fiber	GO:0003875 ADP-ribosylarginine hydrolase activity;GO:0016799 hydrolase activity, hydrolyzing N-glycosyl compounds;GO:0016798 hydrolase activity, acting on glycosyl bonds	1		0	0	0	0	0	0	0	0	0	0	0	0	0	0	0	0	0	0	0	0	0	0	0	0	0	0	0	0	0	0	0	0	0	0	0	0	0	0	0	0	0	0	0
ADTRP	androgen dependent TFPI regulating protein	GO:0003332 negative regulation of extracellular matrix constituent secretion;GO:0003330 regulation of extracellular matrix constituent secretion;GO:0042758 long-chain fatty acid catabolic process	GO:0005901 caveola;GO:0044853 plasma membrane raft;GO:0045121 membrane raft	GO:0016787 hydrolase activity;GO:0003824 catalytic activity;GO:0005515 protein binding	1		0	0	0	0	0	0	0	0	0	0	0	0	0	0	0	0	0	0	0	0	0	0	0	0	0	0	0	0	0	0	0	0	0	0	0	0	0	0	0	0	0	0	0
AEBP1	AE binding protein 1	GO:1904026 regulation of collagen fibril organization;GO:1903053 regulation of extracellular matrix organization;GO:0016485 protein processing	GO:0062023 collagen-containing extracellular matrix;GO:0031012 extracellular matrix;GO:0030312 external encapsulating structure	GO:0004181 metallocarboxypeptidase activity;GO:0004180 carboxypeptidase activity;GO:0008235 metalloexopeptidase activity	1		0	0	0	0	0	0	0	0	0	0	0	0	0	0	0	0	0	0	0	0	0	0	0	0	0	0	0	0	0	0	0	0	0	0	0	0	0	0	0	0	0	0	0
AFAP1	actin filament associated protein 1		GO:0001725 stress fiber;GO:0097517 contractile actin filament bundle;GO:0042641 actomyosin	GO:0042169 SH2 domain binding;GO:0017124 SH3 domain binding;GO:0003779 actin binding	1		0	0	0	0	0	0	0	0	0	0	0	0	0	0	0	0	0	0	0	0	0	0	0	0	0	0	0	0	0	0	0	0	0	0	0	0	0	0	0	0	0	0	0
AFDN	afadin, adherens junction formation factor	GO:0090557 establishment of endothelial intestinal barrier;GO:2000049 positive regulation of cell-cell adhesion mediated by cadherin;GO:0046931 pore complex assembly	GO:0046930 pore complex;GO:0044291 cell-cell contact zone;GO:0070160 tight junction	GO:0051015 actin filament binding;GO:0031267 small GTPase binding;GO:0051020 GTPase binding	2		0	0	0	0	0	0	0	0	0	0	0	0	0	0	0	0	0	0	0	0	0	0	0	0	0	0	0	0	0	0	0	0	0	0	1	0	0	0	0	0	0	0	0
AFM	afamin	GO:0071693 protein transport within extracellular region;GO:0051180 vitamin transport;GO:0035592 establishment of protein localization to extracellular region	GO:0072562 blood microparticle;GO:0070062 extracellular exosome;GO:1903561 extracellular vesicle	GO:0008431 vitamin E binding;GO:0019842 vitamin binding;GO:1901363 heterocyclic compound binding	1		0	0	0	0	0	0	0	0	0	0	0	0	0	0	0	0	0	0	0	0	0	0	0	0	0	0	0	0	0	0	0	0	0	1	0	0	0	0	0	0	0	0	0
AFMID	arylformamidase	GO:0019441 tryptophan catabolic process to kynurenine;GO:0034354 'de novo' NAD biosynthetic process from tryptophan;GO:0034627 'de novo' NAD biosynthetic process	GO:0005829 cytosol;GO:0005634 nucleus;GO:0005737 cytoplasm	GO:0004061 arylformamidase activity;GO:0016811 hydrolase activity, acting on carbon-nitrogen (but not peptide) bonds, in linear amides;GO:0016810 hydrolase activity, acting on carbon-nitrogen (but not peptide) bonds	1		0	0	0	0	0	0	0	0	0	0	0	0	0	0	0	0	0	0	0	0	0	0	0	0	0	0	0	0	0	0	0	0	0	0	1	0	0	0	0	0	0	0	0
AFP	alpha fetoprotein	GO:0001542 ovulation from ovarian follicle;GO:0030728 ovulation;GO:0042448 progesterone metabolic process	GO:0005788 endoplasmic reticulum lumen;GO:0005783 endoplasmic reticulum;GO:0005615 extracellular space	GO:0046872 metal ion binding;GO:0043169 cation binding;GO:0043167 ion binding	7		0	0	0	0	1	0	0	0	0	0	0	1	0	0	0	0	0	0	0	0	0	0	0	0	0	0	0	1	0	0	1	0	0	0	0	0	0	0	0	0	1	0	0
AGBL3	AGBL carboxypeptidase 3	GO:0006508 proteolysis;GO:0019538 protein metabolic process;GO:1901564 organonitrogen compound metabolic process	GO:0005829 cytosol;GO:0005737 cytoplasm;GO:0005622 intracellular anatomical structure	GO:0004181 metallocarboxypeptidase activity;GO:0004180 carboxypeptidase activity;GO:0008235 metalloexopeptidase activity	1		0	0	0	0	0	0	0	0	0	0	0	0	0	0	0	0	0	0	0	0	0	0	0	0	0	0	0	0	0	0	0	0	0	0	0	0	0	0	0	0	0	0	0
AGER	advanced glycosylation end-product specific receptor	GO:1904470 regulation of endothelin production;GO:1904472 positive regulation of endothelin production;GO:1900453 negative regulation of long-term synaptic depression	GO:0001650 fibrillar center;GO:0016324 apical plasma membrane;GO:0045177 apical part of cell	GO:0050785 advanced glycation end-product receptor activity;GO:0005055 laminin receptor activity;GO:0044548 S100 protein binding	3		0	0	0	1	0	0	0	0	0	0	0	0	0	0	0	0	0	0	0	0	0	0	0	0	0	0	0	0	0	0	0	0	0	1	0	0	0	0	0	0	0	0	0
AGPAT4	1-acylglycerol-3-phosphate O-acyltransferase 4	GO:0016024 CDP-diacylglycerol biosynthetic process;GO:0046341 CDP-diacylglycerol metabolic process;GO:0006654 phosphatidic acid biosynthetic process	GO:0005741 mitochondrial outer membrane;GO:0031968 organelle outer membrane;GO:0019867 outer membrane	GO:0003841 1-acylglycerol-3-phosphate O-acyltransferase activity;GO:0042171 lysophosphatidic acid acyltransferase activity;GO:0071617 lysophospholipid acyltransferase activity	1		0	0	0	0	0	0	0	0	0	0	0	0	0	0	0	0	0	0	0	0	0	0	0	0	0	0	0	0	0	0	0	0	0	0	0	0	0	0	0	0	0	0	0
AGRN	agrin	GO:0045887 positive regulation of synaptic assembly at neuromuscular junction;GO:1904398 positive regulation of neuromuscular junction development;GO:0045162 clustering of voltage-gated sodium channels	GO:0005604 basement membrane;GO:0043202 lysosomal lumen;GO:0005796 Golgi lumen	GO:0035374 chondroitin sulfate binding;GO:0002162 dystroglycan binding;GO:0043395 heparan sulfate proteoglycan binding	2		0	0	1	0	0	0	0	0	0	0	0	0	0	0	0	0	0	0	0	0	0	0	0	0	0	0	0	0	0	0	0	0	0	0	0	0	0	0	0	0	0	0	1
AGTR2	angiotensin II receptor type 2	GO:0002033 angiotensin-mediated vasodilation involved in regulation of systemic arterial blood pressure;GO:0007199 G protein-coupled receptor signaling pathway coupled to cGMP nucleotide second messenger;GO:0035566 regulation of metanephros size	GO:0005886 plasma membrane;GO:0071944 cell periphery;GO:0016020 membrane	GO:0004945 angiotensin type II receptor activity;GO:0001595 angiotensin receptor activity;GO:0048019 receptor antagonist activity	1		0	0	0	0	0	0	0	0	0	0	0	0	0	0	0	0	0	0	0	0	0	0	0	0	0	0	0	0	0	0	0	0	0	0	0	0	0	0	0	0	0	0	0
AGTRAP	angiotensin II receptor associated protein	GO:0038166 angiotensin-activated signaling pathway;GO:1904385 cellular response to angiotensin;GO:1990776 response to angiotensin	GO:0005938 cell cortex;GO:0000139 Golgi membrane;GO:0005789 endoplasmic reticulum membrane	GO:0004945 angiotensin type II receptor activity;GO:0001595 angiotensin receptor activity;GO:0008528 G protein-coupled peptide receptor activity	1		0	0	0	0	0	0	1	0	0	0	0	0	0	0	0	0	0	0	0	0	0	0	0	0	0	0	0	0	0	0	0	0	0	0	0	0	0	0	0	0	0	0	0
AGXT	alanine--glyoxylate aminotransferase	GO:0019265 glycine biosynthetic process, by transamination of glyoxylate;GO:0046724 oxalic acid secretion;GO:0009436 glyoxylate catabolic process	GO:0005782 peroxisomal matrix;GO:0031907 microbody lumen;GO:0005777 peroxisome	GO:0004760 serine-pyruvate transaminase activity;GO:0008453 alanine-glyoxylate transaminase activity;GO:0008483 transaminase activity	1		0	0	0	0	0	0	0	0	0	0	0	0	0	0	0	0	0	0	0	0	0	0	0	0	0	0	0	0	0	0	0	0	0	0	0	0	0	0	0	0	0	0	0
AHCTF1	AT-hook containing transcription factor 1	GO:0051292 nuclear pore complex assembly;GO:0006999 nuclear pore organization;GO:0046931 pore complex assembly	GO:0031080 nuclear pore outer ring;GO:0005643 nuclear pore;GO:0016363 nuclear matrix	GO:0003677 DNA binding;GO:0003676 nucleic acid binding;GO:0097159 organic cyclic compound binding	1		0	0	0	0	0	0	0	0	0	0	0	0	0	0	0	0	0	0	0	0	0	0	0	0	0	0	0	0	0	0	0	0	0	0	0	0	0	0	0	0	0	0	0
AHI1	Abelson helper integration site 1	GO:0030862 positive regulation of polarized epithelial cell differentiation;GO:0039007 pronephric nephron morphogenesis;GO:0039008 pronephric nephron tubule morphogenesis	GO:0036038 MKS complex;GO:0035869 ciliary transition zone;GO:0005814 centriole	GO:0042802 identical protein binding;GO:0005515 protein binding;GO:0005488 binding	2		0	1	0	0	0	0	0	0	0	0	0	0	0	0	0	0	0	0	0	0	0	0	0	0	0	0	0	1	0	0	0	0	0	0	0	0	0	0	0	0	0	0	0
AHNAK	AHNAK nucleoprotein	GO:1905686 positive regulation of plasma membrane repair;GO:1905684 regulation of plasma membrane repair;GO:1903729 regulation of plasma membrane organization	GO:0043034 costamere;GO:0030315 T-tubule;GO:0044291 cell-cell contact zone	GO:0097493 structural molecule activity conferring elasticity;GO:0044548 S100 protein binding;GO:0045296 cadherin binding	1		0	0	0	0	0	0	0	0	0	0	0	0	0	0	0	0	0	0	0	0	0	0	0	0	0	0	0	0	0	0	0	0	0	0	0	0	0	0	0	0	0	0	0
AHSG	alpha 2-HS glycoprotein	GO:0006907 pinocytosis;GO:0030502 negative regulation of bone mineralization;GO:0070168 negative regulation of biomineral tissue development	GO:0031093 platelet alpha granule lumen;GO:0031091 platelet alpha granule;GO:0072562 blood microparticle	GO:0004869 cysteine-type endopeptidase inhibitor activity;GO:0019210 kinase inhibitor activity;GO:0004866 endopeptidase inhibitor activity	5		0	0	0	0	0	0	0	0	0	0	0	0	0	0	0	0	0	0	0	0	0	0	0	0	0	0	0	0	0	0	0	0	0	0	0	0	0	0	0	0	0	0	0
AIFM1	apoptosis inducing factor mitochondria associated 1	GO:0045041 protein import into mitochondrial intermembrane space;GO:0060545 positive regulation of necroptotic process;GO:1904045 cellular response to aldosterone	GO:0005758 mitochondrial intermembrane space;GO:0031970 organelle envelope lumen;GO:0005743 mitochondrial inner membrane	GO:0072572 poly-ADP-D-ribose binding;GO:0016174 NAD(P)H oxidase H2O2-forming activity;GO:0050664 oxidoreductase activity, acting on NAD(P)H, oxygen as acceptor	1		0	0	0	0	0	0	0	0	0	0	0	0	0	0	0	0	0	0	0	0	0	0	0	0	0	0	0	0	0	0	0	0	0	0	1	0	0	0	0	0	0	0	0
AIP	aryl hydrocarbon receptor interacting protein	GO:0022417 protein maturation by protein folding;GO:0010738 regulation of protein kinase A signaling;GO:0006626 protein targeting to mitochondrion	GO:0034751 aryl hydrocarbon receptor complex;GO:0043235 receptor complex;GO:0140535 intracellular protein-containing complex	GO:0036004 GAF domain binding;GO:0017162 aryl hydrocarbon receptor binding;GO:0003755 peptidyl-prolyl cis-trans isomerase activity	1		0	0	1	0	0	0	0	0	0	0	0	0	0	0	0	0	0	0	0	0	0	0	0	0	0	0	0	0	0	0	0	0	0	0	0	0	0	0	0	0	0	0	0
AIPL1	aryl hydrocarbon receptor interacting protein like 1	GO:0018343 protein farnesylation;GO:0022400 regulation of rhodopsin mediated signaling pathway;GO:0018342 protein prenylation	GO:0001917 photoreceptor inner segment;GO:0016607 nuclear speck;GO:0016604 nuclear body	GO:0001918 farnesylated protein binding;GO:0003755 peptidyl-prolyl cis-trans isomerase activity;GO:0016859 cis-trans isomerase activity	3		0	0	0	0	0	0	0	0	0	0	0	0	0	0	0	0	0	0	0	0	0	0	0	0	0	0	0	0	0	0	0	0	0	0	0	0	0	0	0	0	0	0	1
AK1	adenylate kinase 1	GO:0006172 ADP biosynthetic process;GO:0009180 purine ribonucleoside diphosphate biosynthetic process;GO:0009136 purine nucleoside diphosphate biosynthetic process	GO:0001520 outer dense fiber;GO:0036126 sperm flagellum;GO:0097729 9+2 motile cilium	GO:0046899 nucleoside triphosphate adenylate kinase activity;GO:0004017 adenylate kinase activity;GO:0004550 nucleoside diphosphate kinase activity	2	TRAWLER	0	0	0	0	0	0	0	0	0	0	0	0	0	0	0	0	0	0	0	0	0	0	0	0	0	0	0	0	0	1	0	0	0	0	0	0	0	0	0	0	0	1	0
AK9	adenylate kinase 9	GO:0046940 nucleoside monophosphate phosphorylation;GO:0009123 nucleoside monophosphate metabolic process;GO:0009165 nucleotide biosynthetic process	GO:0031965 nuclear membrane;GO:0005635 nuclear envelope;GO:0031967 organelle envelope	GO:0004017 adenylate kinase activity;GO:0004550 nucleoside diphosphate kinase activity;GO:0050145 nucleoside monophosphate kinase activity	5		0	0	0	0	1	0	0	0	0	0	0	0	0	0	0	0	0	0	0	0	0	0	0	0	0	0	0	0	0	0	0	0	0	0	0	0	0	0	0	0	0	0	0
AKAP12	A-kinase anchoring protein 12	GO:0034352 positive regulation of glial cell apoptotic process;GO:1900143 positive regulation of oligodendrocyte apoptotic process;GO:0035733 hepatic stellate cell activation	GO:0098685 Schaffer collateral - CA1 synapse;GO:0005938 cell cortex;GO:0005925 focal adhesion	GO:0008179 adenylate cyclase binding;GO:0051018 protein kinase A binding;GO:0005516 calmodulin binding	2		0	0	0	0	0	0	0	0	0	0	0	0	0	0	0	0	0	0	0	0	0	0	0	0	0	0	0	0	0	0	0	0	0	0	0	0	0	0	0	0	0	0	0
AKAP14	A-kinase anchoring protein 14	GO:0008150 biological_process	GO:0005952 cAMP-dependent protein kinase complex;GO:1902554 serine/threonine protein kinase complex;GO:1902911 protein kinase complex	GO:0034237 protein kinase A regulatory subunit binding;GO:0051018 protein kinase A binding;GO:0005515 protein binding	2		0	1	0	0	0	1	0	0	0	0	0	0	0	0	0	0	0	0	0	0	0	0	0	0	0	0	0	0	0	0	0	0	0	0	0	0	0	0	0	0	0	0	0
AKAP6	A-kinase anchoring protein 6	GO:1902261 positive regulation of delayed rectifier potassium channel activity;GO:0060316 positive regulation of ryanodine-sensitive calcium-release channel activity;GO:0061051 positive regulation of cell growth involved in cardiac muscle cell development	GO:0014701 junctional sarcoplasmic reticulum membrane;GO:0033017 sarcoplasmic reticulum membrane;GO:0014704 intercalated disc	GO:0008179 adenylate cyclase binding;GO:0034237 protein kinase A regulatory subunit binding;GO:0043495 protein-membrane adaptor activity	1		0	0	0	0	0	0	0	0	0	0	0	0	0	0	0	0	0	0	0	0	0	0	0	0	0	0	0	0	0	0	0	0	0	0	0	0	0	0	0	0	0	0	0
AKNAD1	AKNA domain containing 1				1		0	0	0	0	0	0	0	0	0	0	0	0	0	0	0	0	0	0	0	0	0	0	0	0	0	0	0	0	0	0	0	0	0	0	0	0	0	0	0	0	0	0	0
AKR1B1	aldo-keto reductase family 1 member B	GO:0046370 fructose biosynthetic process;GO:0019853 L-ascorbic acid biosynthetic process;GO:1901336 lactone biosynthetic process	GO:0070062 extracellular exosome;GO:1903561 extracellular vesicle;GO:0043230 extracellular organelle	GO:0043795 glyceraldehyde oxidoreductase activity;GO:0036130 prostaglandin H2 endoperoxidase reductase activity;GO:0047939 L-glucuronate reductase activity	1		0	0	0	0	0	0	0	0	0	0	0	0	0	0	0	0	0	0	0	0	0	0	0	0	0	0	0	0	0	0	0	0	0	0	0	0	0	0	0	0	0	0	0
AKR1D1	aldo-keto reductase family 1 member D1	GO:0030573 bile acid catabolic process;GO:0006707 cholesterol catabolic process;GO:0016127 sterol catabolic process	GO:0005829 cytosol;GO:0005737 cytoplasm;GO:0005622 intracellular anatomical structure	GO:0047787 delta4-3-oxosteroid 5beta-reductase activity;GO:0047086 ketosteroid monooxygenase activity;GO:0035671 enone reductase activity	2		0	0	0	0	1	0	0	0	0	0	0	0	0	0	0	0	0	0	0	0	0	0	0	0	0	0	0	0	0	0	0	0	0	0	0	0	0	0	0	0	0	0	0
AL034430	None	None	None	None	1		0	0	0	0	0	0	0	0	0	0	0	0	0	0	0	0	0	0	0	0	0	0	0	0	0	0	0	0	0	0	0	0	0	0	0	0	0	0	0	0	0	0	0
ALAS2	5'-aminolevulinate synthase 2	GO:0042541 hemoglobin biosynthetic process;GO:0032364 intracellular oxygen homeostasis;GO:0006782 protoporphyrinogen IX biosynthetic process	GO:0005759 mitochondrial matrix;GO:0005743 mitochondrial inner membrane;GO:0019866 organelle inner membrane	GO:0003870 5-aminolevulinate synthase activity;GO:0016749 N-succinyltransferase activity;GO:0016748 succinyltransferase activity	1		0	0	0	0	0	0	0	0	0	0	0	0	0	0	0	0	0	0	0	0	0	0	0	0	0	0	0	0	0	0	0	0	0	0	0	0	0	0	0	0	0	0	0
ALDH1A1	aldehyde dehydrogenase 1 family member A1	GO:0030392 fructosamine catabolic process;GO:0030389 fructosamine metabolic process;GO:0009449 gamma-aminobutyric acid biosynthetic process	GO:0030424 axon;GO:0043005 neuron projection;GO:0045202 synapse	GO:0106373 3-deoxyglucosone dehydrogenase activity;GO:0019145 aminobutyraldehyde dehydrogenase activity;GO:0018479 benzaldehyde dehydrogenase (NAD+) activity	1		0	0	0	0	0	0	0	0	0	0	0	0	0	0	0	0	0	0	0	0	0	0	0	0	0	0	0	0	0	0	0	0	0	0	0	0	0	0	0	0	0	0	0
ALDH1A3	aldehyde dehydrogenase 1 family member A3	GO:0021768 nucleus accumbens development;GO:0060166 olfactory pit development;GO:0070384 Harderian gland development	GO:0070062 extracellular exosome;GO:1903561 extracellular vesicle;GO:0043230 extracellular organelle	GO:0070324 thyroid hormone binding;GO:0001758 retinal dehydrogenase activity;GO:0004029 aldehyde dehydrogenase (NAD+) activity	3		0	0	0	0	0	0	0	0	0	0	0	0	0	0	0	0	0	0	0	0	0	0	0	0	0	0	0	0	0	0	0	0	0	0	1	0	0	0	0	0	0	0	1
ALDH3A1	aldehyde dehydrogenase 3 family member A1	GO:0006081 cellular aldehyde metabolic process;GO:0006805 xenobiotic metabolic process;GO:0071466 cellular response to xenobiotic stimulus	GO:0005783 endoplasmic reticulum;GO:0005615 extracellular space;GO:0005576 extracellular region	GO:0018479 benzaldehyde dehydrogenase (NAD+) activity;GO:0019115 benzaldehyde dehydrogenase [NAD(P)+] activity;GO:0004028 3-chloroallyl aldehyde dehydrogenase activity	1		0	0	0	0	0	0	0	0	0	0	0	0	0	0	0	0	0	0	0	0	0	0	0	0	0	0	0	0	0	0	0	0	0	0	0	0	0	0	0	0	0	0	0
ALDH3B1	aldehyde dehydrogenase 3 family member B1	GO:0006068 ethanol catabolic process;GO:0046185 aldehyde catabolic process;GO:0034310 primary alcohol catabolic process	GO:0035579 specific granule membrane;GO:0042581 specific granule;GO:0030667 secretory granule membrane	GO:0018477 benzaldehyde dehydrogenase (NADP+) activity;GO:0033721 aldehyde dehydrogenase (NADP+) activity;GO:0018479 benzaldehyde dehydrogenase (NAD+) activity	1		0	0	0	0	0	0	0	0	0	0	0	0	0	0	0	0	0	0	0	0	0	0	0	0	0	0	0	0	0	0	0	0	0	0	0	0	0	0	0	0	0	0	0
ALDOB	aldolase, fructose-bisphosphate B	GO:1905856 negative regulation of pentose-phosphate shunt;GO:0006001 fructose catabolic process;GO:0061624 fructose catabolic process to hydroxyacetone phosphate and glyceraldehyde-3-phosphate	GO:0034451 centriolar satellite;GO:0005813 centrosome;GO:0005815 microtubule organizing center	GO:0061609 fructose-1-phosphate aldolase activity;GO:0004332 fructose-bisphosphate aldolase activity;GO:0070061 fructose binding	1		0	1	0	0	0	0	0	0	0	0	0	0	0	0	0	0	0	0	0	0	0	0	0	0	0	0	0	0	0	0	0	0	0	0	0	0	0	0	0	0	0	0	0
ALG13	ALG13 UDP-N-acetylglucosaminyltransferase subunit	GO:0006488 dolichol-linked oligosaccharide biosynthetic process;GO:0006490 oligosaccharide-lipid intermediate biosynthetic process;GO:0019348 dolichol metabolic process	GO:0005789 endoplasmic reticulum membrane;GO:0098827 endoplasmic reticulum subcompartment;GO:0042175 nuclear outer membrane-endoplasmic reticulum membrane network	GO:0004577 N-acetylglucosaminyldiphosphodolichol N-acetylglucosaminyltransferase activity;GO:0008375 acetylglucosaminyltransferase activity;GO:0004843 cysteine-type deubiquitinase activity	4		0	0	0	0	1	0	0	0	0	0	0	0	0	0	0	0	0	0	0	0	0	0	0	0	0	0	0	1	0	0	0	0	0	0	0	0	0	0	0	0	0	0	0
ALG2	ALG2 alpha-1,3/1,6-mannosyltransferase	GO:0006488 dolichol-linked oligosaccharide biosynthetic process;GO:0006490 oligosaccharide-lipid intermediate biosynthetic process;GO:0019348 dolichol metabolic process	GO:0048471 perinuclear region of cytoplasm;GO:0005789 endoplasmic reticulum membrane;GO:0098827 endoplasmic reticulum subcompartment	GO:0004378 GDP-Man:Man1GlcNAc2-PP-Dol alpha-1,3-mannosyltransferase activity;GO:0102704 GDP-Man:Man2GlcNAc2-PP-dolichol alpha-1,6-mannosyltransferase activity;GO:0000033 alpha-1,3-mannosyltransferase activity	1		0	0	0	0	0	0	0	0	0	0	0	0	0	0	0	0	0	0	0	0	0	0	0	0	0	0	0	0	0	0	0	0	0	0	0	0	0	0	0	0	0	0	0
ALK	ALK receptor tyrosine kinase	GO:0090648 response to environmental enrichment;GO:0036269 swimming behavior;GO:0060159 regulation of dopamine receptor signaling pathway	GO:0043235 receptor complex;GO:0070062 extracellular exosome;GO:1903561 extracellular vesicle	GO:0030298 receptor signaling protein tyrosine kinase activator activity;GO:0030296 protein tyrosine kinase activator activity;GO:0004714 transmembrane receptor protein tyrosine kinase activity	1		0	0	1	0	0	0	0	0	0	0	0	0	0	0	0	0	0	0	0	0	0	0	0	0	0	0	0	0	0	0	0	0	0	0	0	0	0	0	0	0	0	0	0
ALKBH6	alkB homolog 6		GO:0005925 focal adhesion;GO:0030055 cell-substrate junction;GO:0070161 anchoring junction	GO:0051213 dioxygenase activity;GO:0016491 oxidoreductase activity;GO:0046872 metal ion binding	2		0	0	0	0	0	0	0	0	0	0	0	0	0	0	0	0	0	0	0	0	0	0	0	0	0	0	0	0	0	0	0	0	0	0	1	0	0	0	0	0	0	0	0
ALPK1	alpha kinase 1	GO:0002753 cytoplasmic pattern recognition receptor signaling pathway;GO:0002221 pattern recognition receptor signaling pathway;GO:0002758 innate immune response-activating signaling pathway	GO:0000922 spindle pole;GO:0005819 spindle;GO:0005813 centrosome	GO:0048029 monosaccharide binding;GO:0030246 carbohydrate binding;GO:0106310 protein serine kinase activity	1		0	0	0	0	0	0	0	0	0	0	0	0	0	0	0	0	0	0	0	0	0	0	0	0	0	0	0	0	0	0	0	0	0	0	0	0	0	0	0	0	0	0	0
ALPK2	alpha kinase 2	GO:0003307 regulation of Wnt signaling pathway involved in heart development;GO:0003308 negative regulation of Wnt signaling pathway involved in heart development;GO:1905223 epicardium morphogenesis	GO:0016323 basolateral plasma membrane;GO:0009925 basal plasma membrane;GO:0045178 basal part of cell	GO:0106310 protein serine kinase activity;GO:0004674 protein serine/threonine kinase activity;GO:0004672 protein kinase activity	4		0	0	0	0	0	0	0	0	0	0	0	0	0	0	0	0	0	0	0	0	0	0	0	0	0	0	0	0	0	0	0	0	0	0	0	0	0	0	0	0	0	0	0
ALS2CL	ALS2 C-terminal like	GO:0016197 endosomal transport;GO:0043087 regulation of GTPase activity;GO:0051336 regulation of hydrolase activity	GO:0031410 cytoplasmic vesicle;GO:0097708 intracellular vesicle;GO:0031982 vesicle	GO:0005085 guanyl-nucleotide exchange factor activity;GO:0005096 GTPase activator activity;GO:0031267 small GTPase binding	1		0	0	0	0	0	0	0	0	0	0	0	0	0	0	0	0	0	0	0	0	0	0	0	0	0	0	0	0	0	0	0	0	0	0	0	0	0	0	0	0	1	0	0
AMACR	alpha-methylacyl-CoA racemase	GO:0033540 fatty acid beta-oxidation using acyl-CoA oxidase;GO:0006699 bile acid biosynthetic process;GO:0008206 bile acid metabolic process	GO:0005782 peroxisomal matrix;GO:0031907 microbody lumen;GO:0005777 peroxisome	GO:0008111 alpha-methylacyl-CoA racemase activity;GO:0016854 racemase and epimerase activity;GO:0016853 isomerase activity	1		0	0	0	0	0	0	0	0	0	0	0	0	0	0	0	0	0	0	0	0	0	0	0	0	0	0	0	0	0	0	0	1	0	0	0	0	0	0	0	0	0	0	0
AMDHD2	amidohydrolase domain containing 2	GO:0006046 N-acetylglucosamine catabolic process;GO:0019262 N-acetylneuraminate catabolic process;GO:1901072 glucosamine-containing compound catabolic process	GO:0005829 cytosol;GO:0005634 nucleus;GO:0005737 cytoplasm	GO:0008448 N-acetylglucosamine-6-phosphate deacetylase activity;GO:0047419 N-acetylgalactosamine-6-phosphate deacetylase activity;GO:0019213 deacetylase activity	8		0	0	0	0	0	0	1	0	0	0	0	0	0	0	0	0	0	0	0	0	0	0	0	0	0	0	0	0	0	0	0	0	0	0	0	0	0	0	0	0	0	0	0
AMER3	APC membrane recruitment protein 3	GO:0060828 regulation of canonical Wnt signaling pathway;GO:0016055 Wnt signaling pathway;GO:0198738 cell-cell signaling by wnt	GO:0005886 plasma membrane;GO:0071944 cell periphery;GO:0016020 membrane	GO:0005546 phosphatidylinositol-4,5-bisphosphate binding;GO:0008013 beta-catenin binding;GO:1902936 phosphatidylinositol bisphosphate binding	7		0	0	0	0	0	0	1	0	0	0	0	0	0	0	0	0	0	0	1	0	0	0	0	0	0	0	0	0	1	0	0	0	0	1	0	0	0	0	0	0	0	0	0
AMMECR1	AMMECR nuclear protein 1	GO:0008150 biological_process	GO:0005739 mitochondrion;GO:0005654 nucleoplasm;GO:0031981 nuclear lumen	GO:0005515 protein binding;GO:0005488 binding;GO:0003674 molecular_function	1		0	0	0	0	0	0	0	0	0	0	0	0	0	0	0	0	0	1	0	0	0	0	0	0	0	0	0	0	0	0	0	0	0	0	0	0	0	0	0	0	0	0	0
AMOT	angiomotin	GO:0003365 establishment of cell polarity involved in ameboidal cell migration;GO:0042074 cell migration involved in gastrulation;GO:0035329 hippo signaling	GO:0008180 COP9 signalosome;GO:0005884 actin filament;GO:0005923 bicellular tight junction	GO:0043532 angiostatin binding;GO:0038023 signaling receptor activity;GO:0060089 molecular transducer activity	1		0	0	0	0	0	0	0	0	0	0	0	0	0	0	0	0	0	0	0	0	0	0	0	0	0	0	0	0	0	0	0	0	0	0	0	0	0	0	0	0	0	0	0
AMOTL2	angiomotin like 2	GO:0003365 establishment of cell polarity involved in ameboidal cell migration;GO:0035329 hippo signaling;GO:0030010 establishment of cell polarity	GO:0005923 bicellular tight junction;GO:0070160 tight junction;GO:0043296 apical junction complex	GO:0005515 protein binding;GO:0005488 binding;GO:0003674 molecular_function	3		0	0	0	0	0	0	0	0	0	0	0	0	0	0	0	0	1	0	0	1	0	0	0	0	0	0	0	0	0	0	0	0	0	0	0	0	0	0	0	0	0	0	0
AMPD2	adenosine monophosphate deaminase 2	GO:0032264 IMP salvage;GO:0106380 purine ribonucleotide salvage;GO:0006188 IMP biosynthetic process	GO:0005829 cytosol;GO:0005737 cytoplasm;GO:0005622 intracellular anatomical structure	GO:0003876 AMP deaminase activity;GO:0047623 adenosine-phosphate deaminase activity;GO:0019239 deaminase activity	1		0	0	0	0	0	0	0	0	0	0	0	0	0	0	0	0	0	0	0	0	0	0	0	0	0	0	0	0	0	0	0	0	0	0	0	0	0	0	0	0	0	0	0
ANAPC15	anaphase promoting complex subunit 15	GO:0090266 regulation of mitotic cell cycle spindle assembly checkpoint;GO:1903504 regulation of mitotic spindle checkpoint;GO:0031145 anaphase-promoting complex-dependent catabolic process	GO:0005680 anaphase-promoting complex;GO:0000152 nuclear ubiquitin ligase complex;GO:0031461 cullin-RING ubiquitin ligase complex	GO:0005515 protein binding;GO:0005488 binding;GO:0003674 molecular_function	19		0	0	0	1	0	1	0	0	0	0	0	0	0	0	0	0	0	1	0	1	0	0	0	0	1	0	0	1	0	0	0	1	1	0	1	1	0	1	1	0	1	0	0
ANAPC5	anaphase promoting complex subunit 5	GO:0045842 positive regulation of mitotic metaphase/anaphase transition;GO:1902101 positive regulation of metaphase/anaphase transition of cell cycle;GO:1901970 positive regulation of mitotic sister chromatid separation	GO:0005680 anaphase-promoting complex;GO:0000152 nuclear ubiquitin ligase complex;GO:0031461 cullin-RING ubiquitin ligase complex	GO:0019903 protein phosphatase binding;GO:0019902 phosphatase binding;GO:0019899 enzyme binding	1		0	0	0	0	0	0	0	0	0	0	0	0	0	0	0	0	0	0	0	0	0	0	0	0	0	0	0	0	0	0	0	0	0	0	0	0	0	0	0	0	0	0	0
ANG	angiogenin	GO:0032431 activation of phospholipase A2 activity;GO:0032430 positive regulation of phospholipase A2 activity;GO:0006651 diacylglycerol biosynthetic process	GO:0032311 angiogenin-PRI complex;GO:0005604 basement membrane;GO:0030426 growth cone	GO:0005507 copper ion binding;GO:0019843 rRNA binding;GO:0004521 RNA endonuclease activity	1		0	0	0	0	0	0	0	0	0	0	0	0	0	0	0	0	0	0	0	0	0	0	0	0	0	0	0	0	0	0	0	0	0	0	0	0	0	0	0	0	0	0	0
ANGEL2	angel homolog 2	GO:0070935 3'-UTR-mediated mRNA stabilization;GO:0048255 mRNA stabilization;GO:0043489 RNA stabilization	GO:0015030 Cajal body;GO:0016604 nuclear body;GO:0005654 nucleoplasm	GO:0000175 3'-5'-RNA exonuclease activity;GO:0016896 RNA exonuclease activity, producing 5'-phosphomonoesters;GO:0004532 RNA exonuclease activity	1		0	0	0	0	0	0	0	0	0	0	0	0	0	0	0	0	0	0	0	0	0	0	0	0	0	0	0	0	0	0	0	0	0	0	0	0	0	0	0	1	0	0	0
ANK2	ankyrin 2	GO:0036309 protein localization to M-band;GO:0036371 protein localization to T-tubule;GO:0098907 regulation of SA node cell action potential	GO:0043034 costamere;GO:0031430 M band;GO:0031672 A band	GO:0140031 phosphorylation-dependent protein binding;GO:0008093 cytoskeletal anchor activity;GO:0030507 spectrin binding	6		0	0	0	0	0	0	1	0	0	0	0	0	0	0	0	0	0	0	0	0	0	0	0	0	0	0	0	0	0	0	0	0	0	0	0	0	0	0	0	0	0	0	1
ANK3	ankyrin 3	GO:1900827 positive regulation of membrane depolarization during cardiac muscle cell action potential;GO:0072658 maintenance of protein location in membrane;GO:0072660 maintenance of protein location in plasma membrane	GO:0014731 spectrin-associated cytoskeleton;GO:0033268 node of Ranvier;GO:0043034 costamere	GO:0008093 cytoskeletal anchor activity;GO:0030507 spectrin binding;GO:0005200 structural constituent of cytoskeleton	1		0	0	0	0	0	0	0	0	0	0	0	0	0	0	0	0	0	0	0	0	0	0	0	0	0	0	0	0	0	0	0	0	0	0	0	0	0	0	0	0	0	0	0
ANKEF1	ankyrin repeat and EF-hand domain containing 1			GO:0005509 calcium ion binding;GO:0046872 metal ion binding;GO:0043169 cation binding	1		0	0	0	0	1	0	0	0	0	0	0	0	0	0	0	0	0	0	0	0	0	0	0	0	0	0	0	0	0	0	0	0	0	0	0	0	0	0	0	0	0	0	0
ANKFN1	ankyrin repeat and fibronectin type III domain containing 1	GO:0061172 regulation of establishment of bipolar cell polarity;GO:2000114 regulation of establishment of cell polarity;GO:0032878 regulation of establishment or maintenance of cell polarity	GO:0005819 spindle;GO:0015630 microtubule cytoskeleton;GO:0005856 cytoskeleton		3		0	0	0	0	0	0	0	0	0	0	0	0	0	0	0	0	0	0	0	0	0	0	0	0	0	0	0	0	0	0	0	0	0	0	0	0	0	0	0	0	0	0	1
ANKLE1	ankyrin repeat and LEM domain containing 1	GO:1905453 regulation of myeloid progenitor cell differentiation;GO:0045950 negative regulation of mitotic recombination;GO:0000019 regulation of mitotic recombination	GO:0005654 nucleoplasm;GO:0031981 nuclear lumen;GO:0005829 cytosol	GO:0004520 DNA endonuclease activity;GO:0004536 DNA nuclease activity;GO:0004519 endonuclease activity	6		0	0	0	0	0	0	0	0	0	0	0	0	0	0	0	0	0	0	0	0	0	0	0	0	0	0	0	0	0	1	0	0	0	0	1	0	0	1	1	0	0	1	0
ANKRD10	ankyrin repeat domain 10		GO:0005654 nucleoplasm;GO:0031981 nuclear lumen;GO:0031974 membrane-enclosed lumen	GO:0005515 protein binding;GO:0005488 binding;GO:0003674 molecular_function	1		0	0	0	0	0	0	0	0	0	0	0	0	0	0	0	0	0	0	0	0	0	0	0	0	0	0	0	0	0	0	0	0	0	0	0	0	0	0	0	0	0	0	0
ANKRD13C	ankyrin repeat domain 13C	GO:0006621 protein retention in ER lumen;GO:0035437 maintenance of protein localization in endoplasmic reticulum;GO:2000209 regulation of anoikis	GO:0048471 perinuclear region of cytoplasm;GO:0005789 endoplasmic reticulum membrane;GO:0098827 endoplasmic reticulum subcompartment	GO:0005102 signaling receptor binding;GO:0005515 protein binding;GO:0005488 binding	1		0	0	0	0	0	0	0	0	0	0	0	0	0	0	0	0	0	0	0	0	0	0	0	0	0	0	0	0	0	0	0	0	0	0	0	0	0	0	0	0	0	0	0
ANKRD2	ankyrin repeat domain 2	GO:0045662 negative regulation of myoblast differentiation;GO:0045661 regulation of myoblast differentiation;GO:0006936 muscle contraction	GO:0000791 euchromatin;GO:0016605 PML body;GO:0031674 I band	GO:0043422 protein kinase B binding;GO:0008307 structural constituent of muscle;GO:0061629 RNA polymerase II-specific DNA-binding transcription factor binding	1		0	0	0	0	0	0	0	0	0	0	0	0	0	0	0	0	0	0	0	0	0	0	0	0	0	0	0	0	0	0	0	0	0	0	0	0	0	0	0	0	0	0	0
ANKRD33	ankyrin repeat domain 33	GO:0035914 skeletal muscle cell differentiation;GO:0007519 skeletal muscle tissue development;GO:0060538 skeletal muscle organ development	GO:0005829 cytosol;GO:0005634 nucleus;GO:0005737 cytoplasm		1		0	0	0	0	0	0	0	0	0	0	0	0	0	0	0	0	0	0	0	0	0	0	0	0	0	0	0	0	0	0	0	0	0	0	0	0	0	0	0	0	0	0	0
ANKRD34A	ankyrin repeat domain 34A		GO:0071546 pi-body;GO:0043186 P granule;GO:0045495 pole plasm		1		0	0	0	0	0	0	0	0	0	0	0	0	0	0	0	0	0	0	0	0	0	0	0	0	0	0	0	0	0	0	0	0	0	0	1	0	0	0	0	0	0	0	0
ANKRD42	ankyrin repeat domain 42	GO:0051092 positive regulation of NF-kappaB transcription factor activity;GO:0051091 positive regulation of DNA-binding transcription factor activity;GO:0051090 regulation of DNA-binding transcription factor activity	GO:0005634 nucleus;GO:0043231 intracellular membrane-bounded organelle;GO:0043229 intracellular organelle	GO:0051059 NF-kappaB binding;GO:0061629 RNA polymerase II-specific DNA-binding transcription factor binding;GO:0140297 DNA-binding transcription factor binding	6		0	0	0	0	0	0	0	0	0	0	0	0	0	0	0	0	1	0	0	0	0	0	0	0	0	0	0	0	0	0	0	0	0	1	0	0	0	1	1	0	0	0	0
ANKRD45	ankyrin repeat domain 45	GO:0008283 cell population proliferation;GO:0009987 cellular process;GO:0008150 biological_process	GO:0090543 Flemming body;GO:0032154 cleavage furrow;GO:0032153 cell division site	GO:0005515 protein binding;GO:0005488 binding;GO:0003674 molecular_function	3		0	0	0	0	0	0	0	0	0	0	0	0	0	0	0	0	0	0	0	0	0	0	0	0	0	0	0	0	0	0	0	0	0	0	0	0	0	1	1	0	0	0	0
ANKRD60	ankyrin repeat domain 60				2		0	0	0	0	0	0	0	0	0	0	0	0	0	0	0	0	0	0	0	0	0	1	0	0	0	0	0	0	0	0	0	0	0	0	0	0	0	0	0	0	0	0	0
ANKRD65	ankyrin repeat domain 65				1		0	0	0	0	0	0	0	0	0	0	0	0	0	0	0	0	0	0	0	0	0	0	0	0	0	0	0	0	0	0	0	0	0	0	0	0	0	0	0	0	0	0	0
ANKRD66	ankyrin repeat domain 66				4		0	0	0	0	0	0	0	0	0	0	0	0	0	0	0	0	0	0	0	0	0	0	0	0	0	0	0	1	0	0	0	0	0	0	1	0	0	0	0	0	0	0	1
ANKS1A	ankyrin repeat and sterile alpha motif domain containing 1A	GO:0016322 neuron remodeling;GO:0006929 substrate-dependent cell migration;GO:0042551 neuron maturation	GO:0043005 neuron projection;GO:0120025 plasma membrane bounded cell projection;GO:0042995 cell projection	GO:0046875 ephrin receptor binding;GO:0005102 signaling receptor binding;GO:0005515 protein binding	1		0	0	0	0	0	0	0	0	0	0	0	0	0	0	0	0	0	0	0	0	0	0	0	0	0	0	0	0	0	0	0	0	0	0	0	0	0	0	0	0	0	0	0
ANKUB1	ankyrin repeat and ubiquitin domain containing 1				1		0	0	0	0	0	0	0	0	0	0	0	0	0	0	0	0	0	0	0	0	0	0	0	0	0	0	0	0	0	0	0	0	0	0	0	0	0	0	0	0	0	0	0
ANO1	anoctamin 1	GO:0106091 glial cell projection elongation;GO:0015705 iodide transport;GO:0070254 mucus secretion	GO:0034707 chloride channel complex;GO:0034702 monoatomic ion channel complex;GO:0016324 apical plasma membrane	GO:0015111 iodide transmembrane transporter activity;GO:0005247 voltage-gated chloride channel activity;GO:0008308 voltage-gated monoatomic anion channel activity	1		0	0	0	0	0	0	0	0	0	0	0	0	0	0	0	0	0	0	0	0	0	0	0	0	0	0	0	0	0	0	0	0	0	0	0	0	0	0	0	0	0	0	0
ANO5	anoctamin 5	GO:1902476 chloride transmembrane transport;GO:0006821 chloride transport;GO:0098661 inorganic anion transmembrane transport	GO:0005789 endoplasmic reticulum membrane;GO:0098827 endoplasmic reticulum subcompartment;GO:0042175 nuclear outer membrane-endoplasmic reticulum membrane network	GO:0005229 intracellular calcium activated chloride channel activity;GO:0061778 intracellular chloride channel activity;GO:0005254 chloride channel activity	2		0	0	0	0	1	0	0	0	0	0	0	0	0	0	0	0	0	0	0	0	0	0	0	0	0	0	0	0	0	0	0	0	0	0	0	0	0	0	0	0	0	0	0
ANO7	anoctamin 7	GO:0061588 calcium activated phospholipid scrambling;GO:0017121 plasma membrane phospholipid scrambling;GO:0045332 phospholipid translocation	GO:0070161 anchoring junction;GO:0005783 endoplasmic reticulum;GO:0030054 cell junction	GO:0005229 intracellular calcium activated chloride channel activity;GO:0061778 intracellular chloride channel activity;GO:0005254 chloride channel activity	2		0	0	0	0	0	0	0	0	0	0	0	0	0	0	0	0	0	0	0	0	0	0	0	0	0	0	0	0	0	0	0	0	0	0	0	0	0	0	0	0	0	0	0
ANO8	anoctamin 8	GO:1902476 chloride transmembrane transport;GO:0006821 chloride transport;GO:0098661 inorganic anion transmembrane transport	GO:0005788 endoplasmic reticulum lumen;GO:0005783 endoplasmic reticulum;GO:0012505 endomembrane system	GO:0005229 intracellular calcium activated chloride channel activity;GO:0061778 intracellular chloride channel activity;GO:0005254 chloride channel activity	1		0	0	0	0	0	0	0	0	0	0	0	0	0	0	0	0	0	0	0	0	0	0	0	0	0	0	0	0	0	0	0	0	0	0	0	0	0	0	0	0	0	0	0
ANO9	anoctamin 9	GO:1902939 negative regulation of intracellular calcium activated chloride channel activity;GO:0061589 calcium activated phosphatidylserine scrambling;GO:0061591 calcium activated galactosylceramide scrambling	GO:0005886 plasma membrane;GO:0071944 cell periphery;GO:0016020 membrane	GO:0017128 phospholipid scramblase activity;GO:0005229 intracellular calcium activated chloride channel activity;GO:0061778 intracellular chloride channel activity	1		0	0	0	0	0	0	0	0	0	0	0	0	0	0	0	0	0	0	0	0	0	0	0	0	0	0	0	0	0	0	0	0	0	0	0	0	0	0	0	0	0	0	1
ANOS1	anosmin 1	GO:0007411 axon guidance;GO:0097485 neuron projection guidance;GO:0006935 chemotaxis	GO:0031012 extracellular matrix;GO:0030312 external encapsulating structure;GO:0009986 cell surface	GO:0004867 serine-type endopeptidase inhibitor activity;GO:0005201 extracellular matrix structural constituent;GO:0004866 endopeptidase inhibitor activity	2		0	0	0	0	0	0	0	0	0	0	0	0	0	0	0	0	0	0	0	0	0	0	0	0	0	0	0	0	0	0	0	0	0	0	0	0	0	0	0	0	0	0	1
ANPEP	alanyl aminopeptidase, membrane	GO:0043171 peptide catabolic process;GO:0046718 symbiont entry into host cell;GO:0044409 symbiont entry into host	GO:0005793 endoplasmic reticulum-Golgi intermediate compartment;GO:0030667 secretory granule membrane;GO:0009897 external side of plasma membrane	GO:0070006 metalloaminopeptidase activity;GO:0004177 aminopeptidase activity;GO:0008235 metalloexopeptidase activity	7		0	0	1	0	0	0	1	0	0	0	0	0	0	0	0	0	0	0	0	0	0	0	0	0	0	0	0	0	0	0	0	0	0	0	1	0	0	0	0	0	0	0	0
ANTXR2	ANTXR cell adhesion molecule 2		GO:0010008 endosome membrane;GO:0009986 cell surface;GO:0005768 endosome	GO:0004888 transmembrane signaling receptor activity;GO:0038023 signaling receptor activity;GO:0060089 molecular transducer activity	7		0	0	0	1	1	0	0	0	0	0	0	0	0	0	0	1	0	0	0	0	0	0	0	0	0	0	0	0	0	0	0	0	0	0	0	0	0	0	0	0	0	0	0
ANTXRL	ANTXR like		GO:0009986 cell surface;GO:0005886 plasma membrane;GO:0071944 cell periphery	GO:0004888 transmembrane signaling receptor activity;GO:0038023 signaling receptor activity;GO:0060089 molecular transducer activity	3		0	0	0	0	0	0	1	0	0	0	0	0	0	0	0	0	0	0	0	0	0	0	0	0	0	0	0	0	0	0	0	0	0	1	0	0	0	0	0	0	0	0	0
AOAH	acyloxyacyl hydrolase	GO:0008653 lipopolysaccharide metabolic process;GO:0009104 lipopolysaccharide catabolic process;GO:1903509 liposaccharide metabolic process	GO:0031410 cytoplasmic vesicle;GO:0097708 intracellular vesicle;GO:0031982 vesicle	GO:0050528 acyloxyacyl hydrolase activity;GO:0052689 carboxylic ester hydrolase activity;GO:0005509 calcium ion binding	5		0	0	0	0	0	0	0	0	0	0	0	0	0	0	0	0	0	0	0	0	0	0	0	0	0	0	0	0	0	0	0	0	0	0	1	0	0	0	0	0	0	0	1
AOPEP	aminopeptidase O (putative)	GO:0006508 proteolysis;GO:0019538 protein metabolic process;GO:1901564 organonitrogen compound metabolic process	GO:0005730 nucleolus;GO:0031981 nuclear lumen;GO:0005829 cytosol	GO:0070006 metalloaminopeptidase activity;GO:0004177 aminopeptidase activity;GO:0008235 metalloexopeptidase activity	1		0	0	0	0	0	0	0	0	0	0	0	0	0	0	0	0	0	0	0	0	0	0	0	0	0	0	0	0	0	0	0	0	0	0	0	0	0	0	0	0	0	0	0
AP002495	None	None	None	None	9		0	0	0	0	0	1	0	0	0	0	0	0	0	0	0	0	0	0	0	0	0	0	0	0	1	0	1	0	0	1	0	0	0	1	0	0	1	0	0	0	0	1	0
AP2A1	adaptor related protein complex 2 subunit alpha 1	GO:1900126 negative regulation of hyaluronan biosynthetic process;GO:0098884 postsynaptic neurotransmitter receptor internalization;GO:0140239 postsynaptic endocytosis	GO:0030122 AP-2 adaptor complex;GO:0030128 clathrin coat of endocytic vesicle;GO:0030132 clathrin coat of coated pit	GO:0035615 clathrin adaptor activity;GO:0140312 cargo adaptor activity;GO:0050750 low-density lipoprotein particle receptor binding	1		0	0	0	0	0	0	0	0	0	0	0	0	0	0	0	0	0	0	0	0	0	0	0	0	0	0	0	0	0	0	0	0	0	0	1	0	0	0	0	0	0	0	0
AP3B2	adaptor related protein complex 3 subunit beta 2	GO:0016183 synaptic vesicle coating;GO:0035652 clathrin-coated vesicle cargo loading;GO:0035654 clathrin-coated vesicle cargo loading, AP-3-mediated	GO:0030123 AP-3 adaptor complex;GO:0030119 AP-type membrane coat adaptor complex;GO:1904115 axon cytoplasm		3		0	0	0	0	0	0	0	0	0	0	0	0	0	0	0	0	0	0	0	0	0	0	0	0	0	0	0	0	0	0	0	0	1	0	0	0	0	0	0	0	1	0	0
AP4S1	adaptor related protein complex 4 subunit sigma 1	GO:0006605 protein targeting;GO:0015031 protein transport;GO:0016192 vesicle-mediated transport	GO:0030124 AP-4 adaptor complex;GO:0031904 endosome lumen;GO:0030119 AP-type membrane coat adaptor complex		9		0	0	0	0	0	0	0	0	0	0	1	0	0	0	0	0	0	0	0	0	0	0	0	0	0	0	0	0	0	0	0	0	1	0	0	1	1	0	0	0	0	0	0
APBA2	amyloid beta precursor protein binding family A member 2	GO:0099171 presynaptic modulation of chemical synaptic transmission;GO:0035264 multicellular organism growth;GO:0007626 locomotory behavior	GO:0098685 Schaffer collateral - CA1 synapse;GO:0043197 dendritic spine;GO:0044309 neuron spine	GO:0001540 amyloid-beta binding;GO:0042277 peptide binding;GO:0033218 amide binding	1		0	0	0	0	0	0	0	0	0	0	0	0	0	0	0	0	0	0	0	0	0	0	0	0	0	0	0	0	0	0	0	0	0	0	0	0	0	0	0	0	0	0	0
APBB1	amyloid beta precursor protein binding family B member 1	GO:0006939 smooth muscle contraction;GO:1902807 negative regulation of cell cycle G1/S phase transition;GO:0050714 positive regulation of protein secretion	GO:0030426 growth cone;GO:0030427 site of polarized growth;GO:0030027 lamellipodium	GO:0070064 proline-rich region binding;GO:0050750 low-density lipoprotein particle receptor binding;GO:0070325 lipoprotein particle receptor binding	1		0	0	0	0	0	0	0	0	0	0	0	0	0	0	0	0	0	0	0	0	0	0	0	0	0	0	0	0	0	0	0	0	0	0	1	0	0	0	0	0	0	0	0
APC2	APC regulator of WNT signaling pathway 2	GO:0007026 negative regulation of microtubule depolymerization;GO:0031114 regulation of microtubule depolymerization;GO:0031111 negative regulation of microtubule polymerization or depolymerization	GO:0030877 beta-catenin destruction complex;GO:0031258 lamellipodium membrane;GO:0016342 catenin complex	GO:0045295 gamma-catenin binding;GO:0008013 beta-catenin binding;GO:0008017 microtubule binding	3		0	0	0	0	0	0	0	0	0	0	0	0	0	0	0	0	0	0	0	0	0	0	0	0	0	0	0	0	0	0	0	0	0	0	0	0	0	0	0	0	0	0	0
APLP1	amyloid beta precursor like protein 1	GO:0071873 response to norepinephrine;GO:0071874 cellular response to norepinephrine stimulus;GO:0180011 cytoplasmic polyadenylation	GO:0005604 basement membrane;GO:0062023 collagen-containing extracellular matrix;GO:0031012 extracellular matrix	GO:0031695 alpha-2B adrenergic receptor binding;GO:0031696 alpha-2C adrenergic receptor binding;GO:0031694 alpha-2A adrenergic receptor binding	1	TRAWLER	0	0	0	0	0	0	0	0	0	0	0	0	0	0	0	0	0	0	0	0	0	0	0	0	0	0	0	0	0	0	0	0	0	0	1	0	0	0	0	0	0	0	0
APOA1	apolipoprotein A1	GO:0010903 negative regulation of very-low-density lipoprotein particle remodeling;GO:1902994 regulation of phospholipid efflux;GO:1902995 positive regulation of phospholipid efflux	GO:0034366 spherical high-density lipoprotein particle;GO:0042627 chylomicron;GO:0034362 low-density lipoprotein particle	GO:0070653 high-density lipoprotein particle receptor binding;GO:0034191 apolipoprotein A-I receptor binding;GO:0060228 phosphatidylcholine-sterol O-acyltransferase activator activity	6		0	0	0	0	0	1	0	0	0	0	0	0	0	0	0	0	0	0	0	0	0	0	0	0	0	0	0	0	0	0	0	0	0	0	1	0	0	0	0	0	0	0	1
APOA4	apolipoprotein A4	GO:0034444 regulation of plasma lipoprotein oxidation;GO:0034445 negative regulation of plasma lipoprotein oxidation;GO:0006982 response to lipid hydroperoxide	GO:0042627 chylomicron;GO:0034362 low-density lipoprotein particle;GO:0034361 very-low-density lipoprotein particle	GO:0060228 phosphatidylcholine-sterol O-acyltransferase activator activity;GO:0120020 cholesterol transfer activity;GO:0120015 sterol transfer activity	3		0	0	0	0	0	0	1	0	0	0	0	0	0	0	0	0	1	0	0	0	0	0	0	0	0	0	0	0	0	0	0	0	0	0	1	0	0	0	0	0	0	0	0
APOB	apolipoprotein B	GO:0006642 triglyceride mobilization;GO:0010886 positive regulation of cholesterol storage;GO:0034379 very-low-density lipoprotein particle assembly	GO:0034359 mature chylomicron;GO:0034360 chylomicron remnant;GO:0034363 intermediate-density lipoprotein particle	GO:0035473 lipase binding;GO:0120020 cholesterol transfer activity;GO:0050750 low-density lipoprotein particle receptor binding	4		0	0	1	0	0	0	0	0	0	0	0	0	0	0	0	0	0	0	0	0	0	0	0	0	0	0	0	0	0	0	0	0	0	0	0	0	0	0	0	0	0	0	0
APOBEC1	apolipoprotein B mRNA editing enzyme catalytic subunit 1	GO:0090310 negative regulation of DNA methylation-dependent heterochromatin formation;GO:0031452 negative regulation of heterochromatin formation;GO:0120262 negative regulation of heterochromatin organization	GO:0030895 apolipoprotein B mRNA editing enzyme complex;GO:0045293 mRNA editing complex;GO:0140513 nuclear protein-containing complex	GO:0004126 cytidine deaminase activity;GO:0035925 mRNA 3'-UTR AU-rich region binding;GO:0019239 deaminase activity	2		0	0	0	0	0	0	0	0	0	0	0	0	0	0	0	0	0	0	0	0	0	0	0	0	0	0	0	0	0	0	0	0	0	0	0	0	0	0	0	0	0	0	0
APOBR	apolipoprotein B receptor	GO:0006641 triglyceride metabolic process;GO:0006639 acylglycerol metabolic process;GO:0006638 neutral lipid metabolic process	GO:0042627 chylomicron;GO:0034362 low-density lipoprotein particle;GO:0034361 very-low-density lipoprotein particle	GO:0030229 very-low-density lipoprotein particle receptor activity;GO:0030228 lipoprotein particle receptor activity;GO:0038024 cargo receptor activity	1		0	0	1	0	0	0	0	0	0	0	0	0	0	0	0	0	0	0	0	0	0	0	0	0	0	0	0	0	0	0	0	0	0	0	0	0	0	0	0	0	0	0	0
APOC1	apolipoprotein C1	GO:0010900 negative regulation of phosphatidylcholine catabolic process;GO:0150174 negative regulation of phosphatidylcholine metabolic process;GO:0010899 regulation of phosphatidylcholine catabolic process	GO:0042627 chylomicron;GO:0034361 very-low-density lipoprotein particle;GO:0034385 triglyceride-rich plasma lipoprotein particle	GO:0060228 phosphatidylcholine-sterol O-acyltransferase activator activity;GO:0004859 phospholipase inhibitor activity;GO:0055102 lipase inhibitor activity	2		0	0	0	0	0	0	0	0	0	0	0	0	0	0	0	0	0	0	0	0	0	0	0	0	0	0	0	0	0	0	0	0	0	0	1	0	0	0	0	0	0	0	1
APOF	apolipoprotein F	GO:0008203 cholesterol metabolic process;GO:1902652 secondary alcohol metabolic process;GO:0016125 sterol metabolic process	GO:0034362 low-density lipoprotein particle;GO:0034364 high-density lipoprotein particle;GO:0034358 plasma lipoprotein particle	GO:0015485 cholesterol binding;GO:0032934 sterol binding;GO:0043178 alcohol binding	8		0	0	0	0	1	0	0	0	0	0	0	0	0	0	0	0	0	0	0	0	0	0	0	0	0	0	0	0	0	0	0	1	1	0	1	0	0	0	0	0	1	0	1
APOL5	apolipoprotein L5	GO:0042157 lipoprotein metabolic process;GO:0006869 lipid transport;GO:0010876 lipid localization	GO:0005576 extracellular region;GO:0005737 cytoplasm;GO:0005622 intracellular anatomical structure	GO:0008035 high-density lipoprotein particle binding;GO:0071813 lipoprotein particle binding;GO:0071814 protein-lipid complex binding	5		0	0	0	0	0	0	0	0	0	0	1	0	0	0	0	0	0	0	0	0	0	0	0	0	0	0	0	0	0	0	0	0	1	1	1	0	0	0	0	0	0	0	0
APOL6	apolipoprotein L6	GO:0042157 lipoprotein metabolic process;GO:0006869 lipid transport;GO:0010876 lipid localization	GO:0005576 extracellular region;GO:0005737 cytoplasm;GO:0005622 intracellular anatomical structure	GO:0008289 lipid binding;GO:0005515 protein binding;GO:0005488 binding	5		0	0	1	0	0	0	0	0	0	0	0	0	0	0	0	0	0	0	0	0	0	1	0	0	0	0	0	0	0	0	0	0	0	0	0	0	0	0	0	0	0	0	0
AQP1	aquaporin 1 (Colton blood group)	GO:0072022 descending thin limb development;GO:0072220 metanephric descending thin limb development;GO:0072020 proximal straight tubule development	GO:0170014 ankyrin-1 complex;GO:0031526 brush border membrane;GO:0005903 brush border	GO:0030184 nitric oxide transmembrane transporter activity;GO:0035379 carbon dioxide transmembrane transporter activity;GO:0005223 intracellular cGMP-activated cation channel activity	1		0	0	0	0	0	0	0	0	0	0	0	0	0	0	0	0	0	0	0	0	0	0	0	0	0	0	0	0	0	0	0	0	0	0	0	0	0	0	0	0	0	0	0
AQP2	aquaporin 2	GO:0042631 cellular response to water deprivation;GO:0071288 cellular response to mercury ion;GO:0009414 response to water deprivation	GO:0098576 lumenal side of membrane;GO:0055037 recycling endosome;GO:0030658 transport vesicle membrane	GO:0015168 glycerol transmembrane transporter activity;GO:0015166 polyol transmembrane transporter activity;GO:0015250 water channel activity	1		0	0	0	0	0	0	0	0	0	0	0	0	0	0	0	0	0	0	0	0	0	0	0	0	0	0	0	0	0	0	0	0	0	0	1	0	0	0	0	0	0	0	0
AQP6	aquaporin 6	GO:0015706 nitrate transmembrane transport;GO:1902025 nitrate import;GO:0003097 renal water transport	GO:0016324 apical plasma membrane;GO:0045177 apical part of cell;GO:0030659 cytoplasmic vesicle membrane	GO:0015112 nitrate transmembrane transporter activity;GO:0015250 water channel activity;GO:0005372 water transmembrane transporter activity	3		0	0	0	0	0	0	0	0	0	0	0	0	0	0	0	0	0	0	0	0	0	0	0	0	0	0	0	0	0	0	0	0	0	0	0	0	0	0	0	0	0	0	0
AQP8	aquaporin 8	GO:0015843 methylammonium transport;GO:0072489 methylammonium transmembrane transport;GO:0080170 hydrogen peroxide transmembrane transport	GO:0046691 intracellular canaliculus;GO:0030868 smooth endoplasmic reticulum membrane;GO:0005790 smooth endoplasmic reticulum	GO:0015264 methylammonium channel activity;GO:0015200 methylammonium transmembrane transporter activity;GO:0015265 urea channel activity	2		0	0	0	0	0	0	0	0	0	0	0	0	0	0	0	0	0	0	0	0	0	0	0	0	0	0	0	0	0	0	0	0	0	0	0	0	0	0	0	0	0	0	0
AREG	amphiregulin	GO:0060598 dichotomous subdivision of terminal units involved in mammary gland duct morphogenesis;GO:0060751 branch elongation involved in mammary gland duct branching;GO:0042695 thelarche	GO:0012507 ER to Golgi transport vesicle membrane;GO:0030669 clathrin-coated endocytic vesicle membrane;GO:0033116 endoplasmic reticulum-Golgi intermediate compartment membrane	GO:0030297 transmembrane receptor protein tyrosine kinase activator activity;GO:0030296 protein tyrosine kinase activator activity;GO:0005154 epidermal growth factor receptor binding	1		0	0	0	0	0	0	0	0	0	0	0	0	0	0	0	0	0	0	0	0	0	0	0	0	0	0	0	0	0	0	0	0	0	0	0	0	0	0	0	0	1	0	0
ARF1	ADP ribosylation factor 1	GO:1990386 mitotic cleavage furrow ingression;GO:0036090 cleavage furrow ingression;GO:0006878 intracellular copper ion homeostasis	GO:0030017 sarcomere;GO:0030016 myofibril;GO:0043292 contractile fiber	GO:0000287 magnesium ion binding;GO:0003924 GTPase activity;GO:0005525 GTP binding	6		0	0	0	0	0	0	0	0	0	0	0	0	0	0	0	0	0	0	0	0	0	0	0	0	1	0	0	0	0	0	1	0	1	0	0	0	1	0	1	0	0	0	0
ARFGEF3	ARFGEF family member 3	GO:0032012 regulation of ARF protein signal transduction;GO:0051056 regulation of small GTPase mediated signal transduction;GO:1902531 regulation of intracellular signal transduction	GO:0030658 transport vesicle membrane;GO:0030133 transport vesicle;GO:0030659 cytoplasmic vesicle membrane	GO:0005085 guanyl-nucleotide exchange factor activity;GO:0030695 GTPase regulator activity;GO:0060589 nucleoside-triphosphatase regulator activity	1		0	0	0	0	0	0	0	0	0	0	0	0	0	0	0	0	0	0	0	0	0	0	0	0	0	0	0	0	0	0	0	0	0	0	0	0	0	0	0	0	0	0	0
ARG1	arginase 1	GO:0070953 regulation of neutrophil mediated killing of fungus;GO:0070965 positive regulation of neutrophil mediated killing of fungus;GO:0019547 arginine catabolic process to ornithine	GO:0035580 specific granule lumen;GO:0035578 azurophil granule lumen;GO:0005766 primary lysosome	GO:0004053 arginase activity;GO:0016813 hydrolase activity, acting on carbon-nitrogen (but not peptide) bonds, in linear amidines;GO:0030145 manganese ion binding	3		0	0	0	0	0	0	0	0	0	0	0	0	0	0	0	0	0	0	0	0	0	0	0	0	0	0	0	0	0	0	0	0	0	0	0	0	0	1	1	0	0	0	1
ARHGAP17	Rho GTPase activating protein 17	GO:0035020 regulation of Rac protein signal transduction;GO:0017156 calcium-ion regulated exocytosis;GO:0045055 regulated exocytosis	GO:0005923 bicellular tight junction;GO:0070160 tight junction;GO:0043296 apical junction complex	GO:0017124 SH3 domain binding;GO:0005096 GTPase activator activity;GO:0030695 GTPase regulator activity	2		0	0	1	0	0	0	0	0	0	0	0	0	0	0	0	0	0	0	0	0	0	0	0	0	0	0	0	0	0	0	0	0	0	0	0	0	0	0	0	0	0	0	0
ARHGAP20	Rho GTPase activating protein 20	GO:0035023 regulation of Rho protein signal transduction;GO:0051056 regulation of small GTPase mediated signal transduction;GO:1902531 regulation of intracellular signal transduction	GO:0005829 cytosol;GO:0005737 cytoplasm;GO:0005622 intracellular anatomical structure	GO:0005096 GTPase activator activity;GO:0030695 GTPase regulator activity;GO:0060589 nucleoside-triphosphatase regulator activity	1		0	0	0	0	0	0	0	0	0	0	0	0	0	0	0	0	0	0	0	0	0	0	0	0	0	0	0	0	0	0	1	0	0	0	0	0	0	0	0	0	0	0	0
ARHGAP22	Rho GTPase activating protein 22	GO:0090630 activation of GTPase activity;GO:0099175 regulation of postsynapse organization;GO:0043547 positive regulation of GTPase activity	GO:0098978 glutamatergic synapse;GO:0005925 focal adhesion;GO:0030055 cell-substrate junction	GO:0005096 GTPase activator activity;GO:0030695 GTPase regulator activity;GO:0060589 nucleoside-triphosphatase regulator activity	1		0	0	0	0	0	0	1	0	0	0	0	0	0	0	0	0	0	0	0	0	0	0	0	0	0	0	0	0	0	0	0	0	0	0	0	0	0	0	0	0	0	0	0
ARHGAP27	Rho GTPase activating protein 27	GO:0006898 receptor-mediated endocytosis;GO:0043547 positive regulation of GTPase activity;GO:0043087 regulation of GTPase activity	GO:0005829 cytosol;GO:0016020 membrane;GO:0005737 cytoplasm	GO:0017124 SH3 domain binding;GO:0005096 GTPase activator activity;GO:0030695 GTPase regulator activity	1		0	0	0	0	0	0	0	0	0	0	0	0	0	0	0	0	0	0	0	0	0	0	0	0	0	0	0	0	0	0	0	0	0	0	1	0	0	0	0	0	0	0	0
ARHGAP30	Rho GTPase activating protein 30	GO:0007264 small GTPase-mediated signal transduction;GO:0051056 regulation of small GTPase mediated signal transduction;GO:0141124 intracellular signaling cassette	GO:0031410 cytoplasmic vesicle;GO:0097708 intracellular vesicle;GO:0031982 vesicle	GO:0005096 GTPase activator activity;GO:0030695 GTPase regulator activity;GO:0060589 nucleoside-triphosphatase regulator activity	1		0	0	0	0	0	0	0	0	0	0	0	0	0	0	0	0	0	0	0	0	0	0	0	0	0	0	0	0	0	0	0	0	0	0	1	0	0	0	0	0	0	0	0
ARHGAP32	Rho GTPase activating protein 32	GO:0007264 small GTPase-mediated signal transduction;GO:0051056 regulation of small GTPase mediated signal transduction;GO:0141124 intracellular signaling cassette	GO:0001650 fibrillar center;GO:0043197 dendritic spine;GO:0044309 neuron spine	GO:1901981 phosphatidylinositol phosphate binding;GO:0005096 GTPase activator activity;GO:0035091 phosphatidylinositol binding	1		0	0	0	0	0	0	0	0	0	0	0	0	0	0	0	0	0	0	0	0	0	0	0	0	0	0	0	0	0	0	0	0	0	0	0	0	0	0	0	0	0	0	0
ARHGAP4	Rho GTPase activating protein 4	GO:0010764 negative regulation of fibroblast migration;GO:0010762 regulation of fibroblast migration;GO:0030517 negative regulation of axon extension	GO:0030426 growth cone;GO:0030427 site of polarized growth;GO:0150034 distal axon	GO:0005096 GTPase activator activity;GO:0030695 GTPase regulator activity;GO:0060589 nucleoside-triphosphatase regulator activity	2		0	0	0	0	0	0	0	0	0	0	0	0	0	0	0	0	0	0	0	0	0	0	0	0	0	0	0	0	0	0	0	0	0	0	0	0	0	0	0	0	0	0	1
ARHGAP45	Rho GTPase activating protein 45	GO:0090630 activation of GTPase activity;GO:0043547 positive regulation of GTPase activity;GO:0043087 regulation of GTPase activity	GO:0035578 azurophil granule lumen;GO:0032587 ruffle membrane;GO:0005766 primary lysosome	GO:0005096 GTPase activator activity;GO:0030695 GTPase regulator activity;GO:0060589 nucleoside-triphosphatase regulator activity	1		0	0	0	0	0	0	0	0	0	0	0	0	0	0	0	0	0	0	0	0	0	0	0	0	0	0	0	0	0	0	0	0	0	0	0	0	0	0	0	0	0	0	0
ARHGAP6	Rho GTPase activating protein 6	GO:0051895 negative regulation of focal adhesion assembly;GO:0150118 negative regulation of cell-substrate junction organization;GO:0007202 activation of phospholipase C activity	GO:0005884 actin filament;GO:0015629 actin cytoskeleton;GO:0099513 polymeric cytoskeletal fiber	GO:0016004 phospholipase activator activity;GO:0060229 lipase activator activity;GO:0043274 phospholipase binding	2		0	0	0	0	0	0	0	0	0	0	0	0	0	0	0	0	0	0	0	0	0	0	0	0	0	0	0	0	0	0	0	0	0	0	0	0	0	0	0	0	0	0	0
ARHGAP8	Rho GTPase activating protein 8	GO:2001136 negative regulation of endocytic recycling;GO:2001135 regulation of endocytic recycling;GO:0032387 negative regulation of intracellular transport	GO:0005829 cytosol;GO:0005737 cytoplasm;GO:0005622 intracellular anatomical structure	GO:0005096 GTPase activator activity;GO:0030695 GTPase regulator activity;GO:0060589 nucleoside-triphosphatase regulator activity	7		0	0	0	0	0	0	0	0	0	0	0	0	0	0	0	0	0	0	0	0	0	0	0	0	0	0	0	1	0	0	0	0	0	0	0	0	0	0	0	0	0	0	0
ARHGDIA	Rho GDP dissociation inhibitor alpha	GO:0098693 regulation of synaptic vesicle cycle;GO:0071526 semaphorin-plexin signaling pathway;GO:0007266 Rho protein signal transduction	GO:0001772 immunological synapse;GO:0098685 Schaffer collateral - CA1 synapse;GO:0045202 synapse	GO:0005094 Rho GDP-dissociation inhibitor activity;GO:0005092 GDP-dissociation inhibitor activity;GO:0005096 GTPase activator activity	1		0	0	0	0	0	0	0	0	0	0	0	0	0	0	0	0	0	0	0	0	0	0	0	0	0	0	0	0	0	0	0	0	0	0	0	0	0	0	0	0	0	0	1
ARHGEF1	Rho guanine nucleotide exchange factor 1	GO:0007266 Rho protein signal transduction;GO:0007264 small GTPase-mediated signal transduction;GO:0051056 regulation of small GTPase mediated signal transduction	GO:0005829 cytosol;GO:0005886 plasma membrane;GO:0071944 cell periphery	GO:0005085 guanyl-nucleotide exchange factor activity;GO:0005096 GTPase activator activity;GO:0001664 G protein-coupled receptor binding	1		0	0	0	0	0	0	0	0	0	0	0	0	0	0	0	0	0	0	0	0	0	0	0	0	0	0	0	0	0	0	0	0	0	0	0	0	0	0	0	0	0	0	0
ARHGEF10L	Rho guanine nucleotide exchange factor 10 like	GO:0032933 SREBP signaling pathway;GO:0071501 cellular response to sterol depletion;GO:0006991 response to sterol depletion	GO:0005829 cytosol;GO:0005737 cytoplasm;GO:0005622 intracellular anatomical structure	GO:0005085 guanyl-nucleotide exchange factor activity;GO:0005096 GTPase activator activity;GO:0030695 GTPase regulator activity	1		0	0	0	0	0	0	0	0	0	0	0	0	0	0	0	0	0	0	0	0	0	0	0	0	0	0	0	0	0	0	0	0	0	0	0	0	0	0	0	0	0	0	0
ARHGEF16	Rho guanine nucleotide exchange factor 16	GO:1903078 positive regulation of protein localization to plasma membrane;GO:1904377 positive regulation of protein localization to cell periphery;GO:0090630 activation of GTPase activity	GO:0005829 cytosol;GO:0005737 cytoplasm;GO:0005622 intracellular anatomical structure	GO:0030971 receptor tyrosine kinase binding;GO:0030165 PDZ domain binding;GO:1990782 protein tyrosine kinase binding	1		0	0	0	0	0	0	0	0	0	0	0	0	0	0	0	0	0	0	0	0	0	0	0	0	0	0	0	0	0	0	0	0	0	0	0	0	0	0	0	0	0	0	0
ARHGEF18	Rho/Rac guanine nucleotide exchange factor 18	GO:0150105 protein localization to cell-cell junction;GO:0051497 negative regulation of stress fiber assembly;GO:0032232 negative regulation of actin filament bundle assembly	GO:0016324 apical plasma membrane;GO:0045177 apical part of cell;GO:0098590 plasma membrane region	GO:0005085 guanyl-nucleotide exchange factor activity;GO:0030695 GTPase regulator activity;GO:0060589 nucleoside-triphosphatase regulator activity	4		0	0	0	0	0	0	0	0	0	0	0	0	0	0	0	0	0	0	0	0	0	0	0	0	0	0	0	0	0	1	0	0	0	0	0	0	0	1	1	0	0	1	0
ARHGEF19	Rho guanine nucleotide exchange factor 19	GO:0060071 Wnt signaling pathway, planar cell polarity pathway;GO:0035567 non-canonical Wnt signaling pathway;GO:0090630 activation of GTPase activity	GO:0005829 cytosol;GO:0005737 cytoplasm;GO:0005622 intracellular anatomical structure	GO:0005085 guanyl-nucleotide exchange factor activity;GO:0005096 GTPase activator activity;GO:0030695 GTPase regulator activity	1		0	1	0	0	0	0	0	0	0	0	0	0	0	0	0	0	0	0	0	0	0	0	0	0	0	0	0	0	0	0	0	0	0	0	0	0	0	0	0	0	0	0	0
ARHGEF2	Rho/Rac guanine nucleotide exchange factor 2	GO:1902219 negative regulation of intrinsic apoptotic signaling pathway in response to osmotic stress;GO:0055059 asymmetric neuroblast division;GO:1902218 regulation of intrinsic apoptotic signaling pathway in response to osmotic stress	GO:0032587 ruffle membrane;GO:0005923 bicellular tight junction;GO:0070160 tight junction	GO:0005085 guanyl-nucleotide exchange factor activity;GO:0008017 microtubule binding;GO:0031267 small GTPase binding	1		0	0	0	0	0	0	0	0	0	0	0	0	0	0	0	0	0	0	0	0	0	0	0	0	0	0	0	0	0	0	0	0	0	0	1	0	0	0	0	0	0	0	0
ARHGEF28	Rho guanine nucleotide exchange factor 28	GO:0060052 neurofilament cytoskeleton organization;GO:0021955 central nervous system neuron axonogenesis;GO:0048013 ephrin receptor signaling pathway	GO:0005829 cytosol;GO:0005886 plasma membrane;GO:0071944 cell periphery	GO:0005085 guanyl-nucleotide exchange factor activity;GO:0030695 GTPase regulator activity;GO:0060589 nucleoside-triphosphatase regulator activity	3		0	0	0	0	1	0	0	0	0	0	0	0	0	0	0	0	0	0	0	0	0	0	0	0	0	0	0	0	1	0	0	0	0	0	0	0	0	0	0	0	0	0	0
ARHGEF39	Rho guanine nucleotide exchange factor 39	GO:0030335 positive regulation of cell migration;GO:2000147 positive regulation of cell motility;GO:0040017 positive regulation of locomotion	GO:0005886 plasma membrane;GO:0071944 cell periphery;GO:0016020 membrane	GO:0005085 guanyl-nucleotide exchange factor activity;GO:0030695 GTPase regulator activity;GO:0060589 nucleoside-triphosphatase regulator activity	1		0	0	0	0	0	0	0	0	0	0	0	0	0	0	0	0	0	0	0	0	0	0	0	0	0	0	0	0	0	0	0	0	0	0	0	0	0	1	0	0	0	0	0
ARHGEF4	Rho guanine nucleotide exchange factor 4	GO:0046847 filopodium assembly;GO:0030032 lamellipodium assembly;GO:0097581 lamellipodium organization	GO:0032587 ruffle membrane;GO:0031256 leading edge membrane;GO:0001726 ruffle	GO:0005085 guanyl-nucleotide exchange factor activity;GO:0030695 GTPase regulator activity;GO:0060589 nucleoside-triphosphatase regulator activity	2		0	0	0	0	0	0	0	0	0	0	0	0	0	1	0	0	0	0	0	0	0	0	0	0	0	0	0	0	0	0	0	1	0	0	0	0	0	0	0	0	0	0	0
ARHGEF40	Rho guanine nucleotide exchange factor 40	GO:0007411 axon guidance;GO:0097485 neuron projection guidance;GO:0051056 regulation of small GTPase mediated signal transduction	GO:0019898 extrinsic component of membrane;GO:0005829 cytosol;GO:0005886 plasma membrane	GO:0005085 guanyl-nucleotide exchange factor activity;GO:0030695 GTPase regulator activity;GO:0060589 nucleoside-triphosphatase regulator activity	1		1	0	0	0	0	0	0	0	0	0	0	0	0	0	0	0	1	0	0	0	0	0	0	0	0	0	0	0	0	0	0	0	0	0	0	0	0	0	0	0	0	0	0
ARHGEF5	Rho guanine nucleotide exchange factor 5	GO:1904591 positive regulation of protein import;GO:1904589 regulation of protein import;GO:0002408 myeloid dendritic cell chemotaxis	GO:0002102 podosome;GO:0015629 actin cytoskeleton;GO:0070161 anchoring junction	GO:0005085 guanyl-nucleotide exchange factor activity;GO:0005525 GTP binding;GO:0019001 guanyl nucleotide binding	1		0	0	0	0	0	0	0	0	0	0	0	0	0	0	0	0	0	0	0	0	0	0	0	0	0	0	0	0	0	0	0	0	0	0	0	0	0	0	0	0	0	0	0
ARID3B	AT-rich interaction domain 3B	GO:0045944 positive regulation of transcription by RNA polymerase II;GO:0045893 positive regulation of DNA-templated transcription;GO:1902680 positive regulation of RNA biosynthetic process	GO:0005654 nucleoplasm;GO:0031981 nuclear lumen;GO:0031974 membrane-enclosed lumen	GO:0003677 DNA binding;GO:0003676 nucleic acid binding;GO:0097159 organic cyclic compound binding	1		0	0	0	0	0	0	0	0	0	0	0	0	0	0	0	0	0	0	0	0	0	0	0	0	0	0	0	0	0	0	0	0	0	0	1	0	0	0	0	0	0	0	0
ARL1	ADP ribosylation factor like GTPase 1	GO:0009404 toxin metabolic process;GO:0034067 protein localization to Golgi apparatus;GO:0019748 secondary metabolic process	GO:0032588 trans-Golgi network membrane;GO:0005802 trans-Golgi network;GO:0098791 Golgi apparatus subcompartment	GO:1990583 phospholipase D activator activity;GO:0016004 phospholipase activator activity;GO:0060229 lipase activator activity	10		0	0	0	1	0	0	1	0	0	0	0	0	0	0	0	1	1	0	0	1	0	0	0	0	1	0	0	0	0	0	0	0	0	0	0	1	1	0	1	0	0	0	0
ARL11	ADP ribosylation factor like GTPase 11	GO:0002244 hematopoietic progenitor cell differentiation;GO:0006886 intracellular protein transport;GO:0030097 hemopoiesis	GO:0005737 cytoplasm;GO:0005622 intracellular anatomical structure;GO:0110165 cellular anatomical entity	GO:0003924 GTPase activity;GO:0005525 GTP binding;GO:0019001 guanyl nucleotide binding	2		0	0	0	0	0	0	0	0	0	0	0	0	0	0	0	0	0	0	0	0	0	0	0	0	0	0	0	0	0	0	0	0	0	0	1	0	0	0	0	1	0	0	0
ARMC2	armadillo repeat containing 2	GO:0007288 sperm axoneme assembly;GO:0120316 sperm flagellum assembly;GO:0044458 motile cilium assembly		GO:0005515 protein binding;GO:0005488 binding;GO:0003674 molecular_function	1		0	0	0	0	0	0	0	0	0	0	0	0	0	0	0	0	0	0	0	0	0	0	0	0	0	0	0	0	0	0	0	0	0	0	0	0	0	0	0	0	0	0	1
ARMC4	outer dynein arm docking complex subunit 2	GO:0003356 regulation of cilium beat frequency;GO:0036158 outer dynein arm assembly;GO:0021591 ventricular system development	GO:0097546 ciliary base;GO:0005930 axoneme;GO:0097014 ciliary plasm	GO:0005515 protein binding;GO:0005488 binding;GO:0003674 molecular_function	1		0	0	0	0	0	0	0	0	0	0	0	0	0	0	0	0	0	0	0	0	0	0	0	0	0	0	0	0	0	0	0	0	0	0	0	0	0	0	0	0	0	0	0
ARMC5	armadillo repeat containing 5	GO:0035801 adrenal cortex development;GO:0030325 adrenal gland development;GO:0043367 CD4-positive, alpha-beta T cell differentiation	GO:0005925 focal adhesion;GO:0030055 cell-substrate junction;GO:0070161 anchoring junction	GO:0005515 protein binding;GO:0005488 binding;GO:0003674 molecular_function	1		0	0	0	0	0	0	0	0	0	0	0	0	0	0	0	0	0	0	0	0	0	0	0	0	0	0	0	0	0	0	0	0	0	0	0	0	0	0	0	0	0	0	0
ARMC6	armadillo repeat containing 6	GO:0002244 hematopoietic progenitor cell differentiation;GO:0030097 hemopoiesis;GO:0048468 cell development	GO:0005829 cytosol;GO:0005737 cytoplasm;GO:0005622 intracellular anatomical structure		5		0	0	0	0	1	0	0	0	0	0	0	0	0	0	0	0	0	0	0	0	0	0	0	0	0	0	0	0	0	0	0	0	0	0	0	0	1	0	0	1	1	0	0
ARMCX5	armadillo repeat containing X-linked 5			GO:0005515 protein binding;GO:0005488 binding;GO:0003674 molecular_function	2		0	0	1	0	0	0	0	0	0	0	0	0	0	0	0	0	0	0	0	0	0	0	0	0	0	0	0	0	0	0	0	0	0	0	0	0	0	0	0	0	0	0	0
ARR3	arrestin 3	GO:0002031 G protein-coupled receptor internalization;GO:0002029 desensitization of G protein-coupled receptor signaling pathway;GO:0022401 negative adaptation of signaling pathway	GO:0001917 photoreceptor inner segment;GO:0001750 photoreceptor outer segment;GO:0097733 photoreceptor cell cilium	GO:0002046 opsin binding;GO:0051219 phosphoprotein binding;GO:0001664 G protein-coupled receptor binding	1		1	0	0	0	0	0	0	0	0	0	0	0	0	0	0	1	0	0	0	0	0	0	0	0	0	0	0	0	0	0	0	0	0	0	0	0	0	0	0	0	0	0	0
ARRB2	arrestin beta 2	GO:0002032 desensitization of G protein-coupled receptor signaling pathway by arrestin;GO:0032226 positive regulation of synaptic transmission, dopaminergic;GO:0032225 regulation of synaptic transmission, dopaminergic	GO:0005905 clathrin-coated pit;GO:0030139 endocytic vesicle;GO:0098978 glutamatergic synapse	GO:0031748 D1 dopamine receptor binding;GO:0031701 angiotensin receptor binding;GO:0043422 protein kinase B binding	1		0	0	1	0	0	0	0	0	0	0	0	0	0	0	0	0	0	0	0	0	0	0	0	0	0	0	0	0	0	0	0	0	0	0	0	0	0	0	0	0	0	0	0
ARRDC5	arrestin domain containing 5	GO:0015031 protein transport;GO:0045184 establishment of protein localization;GO:0071705 nitrogen compound transport	GO:0005768 endosome;GO:0031410 cytoplasmic vesicle;GO:0097708 intracellular vesicle		2		0	0	0	0	0	0	0	0	0	0	0	0	0	0	0	0	0	0	0	0	0	0	0	0	0	0	0	0	1	0	0	0	0	0	0	0	0	0	0	0	0	0	0
ARSD	arylsulfatase D		GO:0005788 endoplasmic reticulum lumen;GO:0000323 lytic vacuole;GO:0005764 lysosome	GO:0004065 arylsulfatase activity;GO:0008484 sulfuric ester hydrolase activity;GO:0016788 hydrolase activity, acting on ester bonds	1		0	0	0	0	0	0	0	0	0	0	0	0	0	0	0	0	0	0	0	0	0	0	0	0	0	0	0	0	0	0	0	0	0	0	0	0	0	0	0	0	0	0	0
ART5	ADP-ribosyltransferase 5		GO:0005576 extracellular region;GO:0110165 cellular anatomical entity;GO:0005575 cellular_component	GO:0106274 NAD+-protein-arginine ADP-ribosyltransferase activity;GO:0003950 NAD+ ADP-ribosyltransferase activity;GO:1990404 NAD+-protein ADP-ribosyltransferase activity	2		0	0	0	0	0	0	0	0	0	0	0	0	0	0	0	0	0	0	0	0	0	0	0	0	0	0	0	0	0	0	0	0	0	0	0	0	0	0	0	0	0	0	0
ARTN	artemin	GO:0061146 Peyer's patch morphogenesis;GO:0048537 mucosa-associated lymphoid tissue development;GO:0048541 Peyer's patch development	GO:0005615 extracellular space;GO:0005576 extracellular region;GO:0110165 cellular anatomical entity	GO:0030116 glial cell-derived neurotrophic factor receptor binding;GO:0030971 receptor tyrosine kinase binding;GO:1990782 protein tyrosine kinase binding	2		0	0	0	0	0	0	0	0	0	0	0	0	0	0	0	0	0	0	0	0	0	0	0	0	0	0	0	0	0	0	0	0	0	0	0	0	1	0	0	0	0	0	0
ASB15	ankyrin repeat and SOCS box containing 15	GO:0090160 Golgi to lysosome transport;GO:0006896 Golgi to vacuole transport;GO:0042147 retrograde transport, endosome to Golgi	GO:0010008 endosome membrane;GO:0005768 endosome;GO:0030659 cytoplasmic vesicle membrane	GO:0031267 small GTPase binding;GO:0051020 GTPase binding;GO:0019899 enzyme binding	1		0	0	0	0	0	0	0	0	0	0	0	0	0	0	0	0	0	0	0	0	0	0	0	0	0	0	0	0	0	0	0	0	0	0	0	0	0	0	0	0	0	0	0
ASB17	ankyrin repeat and SOCS box containing 17	GO:0016567 protein ubiquitination;GO:0032446 protein modification by small protein conjugation;GO:0070647 protein modification by small protein conjugation or removal	GO:0005829 cytosol;GO:0005737 cytoplasm;GO:0005622 intracellular anatomical structure		1		0	0	0	0	0	0	0	0	0	0	0	0	0	0	0	0	0	0	0	0	0	0	0	0	0	0	0	0	0	0	0	0	0	0	0	0	0	0	0	0	0	0	0
ASCC1	activating signal cointegrator 1 complex subunit 1	GO:0006307 DNA dealkylation involved in DNA repair;GO:0035510 DNA dealkylation;GO:0032508 DNA duplex unwinding	GO:1990391 DNA repair complex;GO:0031594 neuromuscular junction;GO:0016607 nuclear speck	GO:0003723 RNA binding;GO:0003676 nucleic acid binding;GO:0097159 organic cyclic compound binding	1		0	0	0	0	0	0	0	0	0	0	0	0	0	0	0	0	0	0	0	0	0	0	0	0	0	0	0	0	0	0	0	0	0	0	0	1	0	0	0	0	0	0	0
ASCC2	activating signal cointegrator 1 complex subunit 2	GO:1990116 ribosome-associated ubiquitin-dependent protein catabolic process;GO:0006307 DNA dealkylation involved in DNA repair;GO:0035510 DNA dealkylation	GO:0099053 activating signal cointegrator 1 complex;GO:1990391 DNA repair complex;GO:0022626 cytosolic ribosome	GO:0070530 K63-linked polyubiquitin modification-dependent protein binding;GO:0031593 polyubiquitin modification-dependent protein binding;GO:0043130 ubiquitin binding	1		0	0	0	0	0	0	0	0	0	0	0	0	0	0	0	0	0	0	0	0	0	0	0	0	0	0	0	0	0	0	0	0	0	0	0	0	0	0	0	0	0	0	0
ASIC1	acid sensing ion channel subunit 1	GO:0046929 negative regulation of neurotransmitter secretion;GO:0051589 negative regulation of neurotransmitter transport;GO:0050915 sensory perception of sour taste	GO:0098793 presynapse;GO:0009986 cell surface;GO:0045202 synapse	GO:0160128 pH-gated monoatomic ion channel activity;GO:0015280 ligand-gated sodium channel activity;GO:0022839 monoatomic ion-gated channel activity	1		0	0	0	0	0	0	0	0	0	0	0	0	0	0	0	0	0	0	0	0	0	0	0	0	0	0	0	0	0	0	0	0	0	0	0	0	0	0	0	0	0	0	0
ASIC4	acid sensing ion channel subunit family member 4	GO:0001662 behavioral fear response;GO:0002209 behavioral defense response;GO:0042596 fear response	GO:0005886 plasma membrane;GO:0071944 cell periphery;GO:0016020 membrane	GO:0015280 ligand-gated sodium channel activity;GO:0005272 sodium channel activity;GO:0099094 ligand-gated monoatomic cation channel activity	2		0	0	0	0	0	0	0	0	0	0	0	0	0	0	0	0	0	0	0	0	0	0	0	0	0	0	0	0	0	0	0	0	0	0	0	0	0	0	0	0	0	0	0
ASMTL	acetylserotonin O-methyltransferase like	GO:0032259 methylation;GO:0009117 nucleotide metabolic process;GO:0006753 nucleoside phosphate metabolic process	GO:0005829 cytosol;GO:0005737 cytoplasm;GO:0005622 intracellular anatomical structure	GO:0036218 dTTP diphosphatase activity;GO:0036221 UTP diphosphatase activity;GO:0047429 nucleoside triphosphate diphosphatase activity	1		0	0	0	0	0	0	0	0	0	0	0	0	0	0	0	0	0	0	0	0	0	0	0	0	0	0	0	0	0	0	0	0	0	0	0	0	0	0	0	0	0	0	1
ASNSD1	asparagine synthetase domain containing 1	GO:0006529 asparagine biosynthetic process;GO:0006528 asparagine metabolic process;GO:0009067 aspartate family amino acid biosynthetic process	GO:0005575 cellular_component	GO:0004066 asparagine synthase (glutamine-hydrolyzing) activity;GO:0016884 carbon-nitrogen ligase activity, with glutamine as amido-N-donor;GO:0016879 ligase activity, forming carbon-nitrogen bonds	1		0	0	0	0	0	0	0	0	0	0	0	0	0	0	0	0	0	0	0	0	0	0	0	0	0	0	0	0	0	0	0	0	0	0	0	0	0	0	0	0	0	0	0
ASPHD1	aspartate beta-hydroxylase domain containing 1		GO:0016020 membrane;GO:0110165 cellular anatomical entity;GO:0005575 cellular_component	GO:0051213 dioxygenase activity;GO:0016491 oxidoreductase activity;GO:0003824 catalytic activity	1		0	0	0	0	0	0	0	0	0	0	0	0	0	0	0	0	0	0	0	0	0	0	0	0	0	0	0	0	0	0	0	0	0	0	0	0	0	0	0	0	0	0	0
ASPM	assembly factor for spindle microtubules	GO:0045769 negative regulation of asymmetric cell division;GO:0009786 regulation of asymmetric cell division;GO:0021873 forebrain neuroblast division	GO:0036449 microtubule minus-end;GO:0072687 meiotic spindle;GO:1990752 microtubule end	GO:0005516 calmodulin binding;GO:0005515 protein binding;GO:0005488 binding	2		0	0	0	0	0	0	0	0	0	0	0	0	0	0	0	0	0	0	0	0	0	0	0	0	0	0	0	0	0	0	0	0	0	0	1	0	0	0	0	0	0	0	0
ASPRV1	aspartic peptidase retroviral like 1	GO:0016485 protein processing;GO:0043588 skin development;GO:0051604 protein maturation	GO:0016020 membrane;GO:0110165 cellular anatomical entity;GO:0005575 cellular_component	GO:0004190 aspartic-type endopeptidase activity;GO:0070001 aspartic-type peptidase activity;GO:0004175 endopeptidase activity	2		0	0	0	0	0	0	0	0	0	0	0	0	0	0	0	0	0	0	0	0	0	0	0	0	0	0	0	0	0	0	0	0	0	0	0	0	0	0	0	0	0	0	0
ASTN2	astrotactin 2	GO:0048104 establishment of body hair or bristle planar orientation;GO:0048105 establishment of body hair planar orientation;GO:2000009 negative regulation of protein localization to cell surface	GO:0060187 cell pole;GO:0043204 perikaryon;GO:0030136 clathrin-coated vesicle	GO:0043533 inositol 1,3,4,5 tetrakisphosphate binding;GO:0043178 alcohol binding;GO:0005509 calcium ion binding	1		0	0	0	0	0	0	0	0	0	0	0	0	0	0	0	0	0	0	0	0	0	0	0	0	0	0	0	0	0	0	0	0	0	0	1	0	0	0	0	0	0	0	0
ATAD2B	ATPase family AAA domain containing 2B	GO:0045944 positive regulation of transcription by RNA polymerase II;GO:0045893 positive regulation of DNA-templated transcription;GO:1902680 positive regulation of RNA biosynthetic process	GO:0005654 nucleoplasm;GO:0031981 nuclear lumen;GO:0031974 membrane-enclosed lumen	GO:0070577 lysine-acetylated histone binding;GO:0140033 acetylation-dependent protein binding;GO:0140030 modification-dependent protein binding	1		0	0	0	0	0	0	0	0	0	0	0	0	0	0	0	0	0	0	0	0	0	0	0	0	0	0	0	0	0	0	0	0	0	0	0	0	0	0	0	0	0	0	0
ATF1	activating transcription factor 1	GO:0032025 response to cobalt ion;GO:0045740 positive regulation of DNA replication;GO:0019933 cAMP-mediated signaling	GO:1990590 ATF1-ATF4 transcription factor complex;GO:1990589 ATF4-CREB1 transcription factor complex;GO:0090575 RNA polymerase II transcription regulator complex	GO:0001228 DNA-binding transcription activator activity, RNA polymerase II-specific;GO:0001216 DNA-binding transcription activator activity;GO:0000978 RNA polymerase II cis-regulatory region sequence-specific DNA binding	1		0	0	0	0	0	0	0	0	0	0	0	0	0	0	0	0	0	0	0	0	0	0	0	0	0	0	0	0	0	0	0	0	0	0	0	0	0	0	0	0	0	0	0
ATF7IP2	activating transcription factor 7 interacting protein 2	GO:0090309 positive regulation of DNA methylation-dependent heterochromatin formation;GO:0031453 positive regulation of heterochromatin formation;GO:0120263 positive regulation of heterochromatin organization	GO:0005667 transcription regulator complex;GO:0032991 protein-containing complex;GO:0005634 nucleus	GO:0003712 transcription coregulator activity;GO:0030674 protein-macromolecule adaptor activity;GO:0060090 molecular adaptor activity	1		0	0	1	0	0	0	0	0	0	0	0	0	0	0	0	0	0	0	0	0	0	0	0	0	0	0	0	0	0	0	0	0	0	0	0	0	0	0	0	0	0	0	0
ATG16L2	autophagy related 16 like 2	GO:0039689 negative stranded viral RNA replication;GO:0039694 viral RNA genome replication;GO:0019079 viral genome replication	GO:0034274 Atg12-Atg5-Atg16 complex;GO:0034045 phagophore assembly site membrane;GO:0000407 phagophore assembly site		3		0	0	0	0	0	0	0	0	0	0	0	0	0	0	0	0	0	0	0	0	0	0	0	0	0	0	0	0	0	0	0	0	0	1	0	0	0	0	0	0	0	0	0
ATG2B	autophagy related 2B	GO:0061723 glycophagy;GO:0030242 autophagy of peroxisome;GO:0034727 piecemeal microautophagy of the nucleus	GO:0061908 phagophore;GO:0034045 phagophore assembly site membrane;GO:0000407 phagophore assembly site	GO:0043495 protein-membrane adaptor activity;GO:0032266 phosphatidylinositol-3-phosphate binding;GO:0120013 lipid transfer activity	1		0	0	0	0	0	0	0	0	0	0	0	0	0	0	0	0	0	0	0	0	0	0	0	0	0	0	0	0	0	0	0	0	0	0	0	0	0	0	0	0	0	0	0
ATG4A	autophagy related 4A cysteine peptidase	GO:0051697 protein delipidation;GO:0006501 C-terminal protein lipidation;GO:0035973 aggrephagy	GO:0005737 cytoplasm;GO:0005622 intracellular anatomical structure;GO:0110165 cellular anatomical entity	GO:0019786 protein-phosphatidylethanolamide deconjugating activity;GO:0004197 cysteine-type endopeptidase activity;GO:0008234 cysteine-type peptidase activity	3		0	0	0	0	0	0	0	0	0	0	0	0	0	0	0	0	0	0	0	0	0	0	0	0	0	0	0	0	0	0	0	0	0	1	0	0	1	0	0	0	0	0	0
ATP10A	ATPase phospholipid transporting 10A (putative)	GO:1903527 positive regulation of membrane tubulation;GO:1903525 regulation of membrane tubulation;GO:1903729 regulation of plasma membrane organization	GO:1990531 phospholipid-translocating ATPase complex;GO:1990351 transporter complex;GO:0005789 endoplasmic reticulum membrane	GO:0140351 glycosylceramide flippase activity;GO:0140345 phosphatidylcholine flippase activity;GO:0090554 phosphatidylcholine floppase activity	3		0	0	0	0	0	0	1	0	0	0	0	0	0	0	0	0	0	0	0	0	0	0	0	0	0	0	0	0	0	0	0	0	0	0	0	0	0	0	0	0	0	0	0
ATP1A1	ATPase Na+/K+ transporting subunit alpha 1	GO:1903416 response to glycoside;GO:0031944 negative regulation of glucocorticoid metabolic process;GO:0031947 negative regulation of glucocorticoid biosynthetic process	GO:0060342 photoreceptor inner segment membrane;GO:0005890 sodium:potassium-exchanging ATPase complex;GO:0090533 cation-transporting ATPase complex	GO:1990239 steroid hormone binding;GO:0005391 P-type sodium:potassium-exchanging transporter activity;GO:0008554 P-type sodium transporter activity	1		0	0	0	0	0	0	0	0	0	0	0	0	0	0	0	0	0	0	0	0	0	0	0	0	0	0	0	0	0	0	0	0	0	0	0	0	0	0	0	0	0	0	0
ATP1B3	ATPase Na+/K+ transporting subunit beta 3	GO:1903288 positive regulation of potassium ion import across plasma membrane;GO:1903276 regulation of sodium ion export across plasma membrane;GO:1903278 positive regulation of sodium ion export across plasma membrane	GO:0005890 sodium:potassium-exchanging ATPase complex;GO:0090533 cation-transporting ATPase complex;GO:0098533 ATPase dependent transmembrane transport complex	GO:0001671 ATPase activator activity;GO:0060590 ATPase regulator activity;GO:0051117 ATPase binding	4		0	1	0	0	1	0	0	0	0	0	0	0	0	0	0	0	0	0	0	0	0	0	0	0	0	0	0	0	0	0	0	0	0	0	0	0	0	0	0	0	0	0	0
ATP2A3	ATPase sarcoplasmic/endoplasmic reticulum Ca2+ transporting 3	GO:1903515 calcium ion transport from cytosol to endoplasmic reticulum;GO:0046967 cytosol to endoplasmic reticulum transport;GO:1900121 negative regulation of receptor binding	GO:0031095 platelet dense tubular network membrane;GO:0031094 platelet dense tubular network;GO:0033017 sarcoplasmic reticulum membrane	GO:0030899 calcium-dependent ATPase activity;GO:0005388 P-type calcium transporter activity;GO:0008656 cysteine-type endopeptidase activator activity involved in apoptotic process	3		0	0	0	0	0	0	0	0	0	0	0	0	0	0	0	0	0	0	0	0	0	0	0	0	0	0	0	0	0	0	0	0	0	0	1	0	0	0	0	0	0	0	0
ATP2C1	ATPase secretory pathway Ca2+ transporting 1	GO:0032468 Golgi calcium ion homeostasis;GO:0032472 Golgi calcium ion transport;GO:0098629 trans-Golgi network membrane organization	GO:0033106 cis-Golgi network membrane;GO:0005801 cis-Golgi network;GO:0032580 Golgi cisterna membrane	GO:0140613 P-type manganese transporter activity;GO:0005388 P-type calcium transporter activity;GO:0005384 manganese ion transmembrane transporter activity	1		0	0	0	0	0	0	0	0	0	0	0	0	0	0	0	0	0	0	0	0	0	0	0	0	0	0	0	0	0	0	0	0	0	0	0	0	1	0	0	0	0	0	0
ATP5F1A	ATP synthase F1 subunit alpha	GO:0071732 cellular response to nitric oxide;GO:1902170 cellular response to reactive nitrogen species;GO:0071731 response to nitric oxide	GO:0005754 mitochondrial proton-transporting ATP synthase, catalytic core;GO:0045267 proton-transporting ATP synthase, catalytic core;GO:0000275 mitochondrial proton-transporting ATP synthase complex, catalytic sector F(1)	GO:0043532 angiostatin binding;GO:0046933 proton-transporting ATP synthase activity, rotational mechanism;GO:0042288 MHC class I protein binding	1		0	0	0	0	0	0	0	0	0	0	0	0	0	0	0	0	0	0	0	0	0	0	0	0	0	0	0	0	0	0	0	0	0	0	0	0	0	0	0	0	0	0	0
ATP5F1D	ATP synthase F1 subunit delta	GO:0033615 mitochondrial proton-transporting ATP synthase complex assembly;GO:0043461 proton-transporting ATP synthase complex assembly;GO:0070071 proton-transporting two-sector ATPase complex assembly	GO:0000275 mitochondrial proton-transporting ATP synthase complex, catalytic sector F(1);GO:0045261 proton-transporting ATP synthase complex, catalytic core F(1);GO:0033178 proton-transporting two-sector ATPase complex, catalytic domain	GO:0046933 proton-transporting ATP synthase activity, rotational mechanism;GO:0015252 proton channel activity;GO:0043531 ADP binding	1		1	0	0	0	0	0	0	0	1	0	0	0	0	0	0	0	0	0	0	0	0	0	0	0	0	0	0	0	0	0	0	0	0	0	0	0	0	0	0	0	0	0	0
ATP5IF1	ATP synthase inhibitory factor subunit 1	GO:0051882 mitochondrial depolarization;GO:1901030 positive regulation of mitochondrial outer membrane permeabilization involved in apoptotic signaling pathway;GO:1904925 positive regulation of autophagy of mitochondrion in response to mitochondrial depolarization	GO:0009986 cell surface;GO:0005739 mitochondrion;GO:0032991 protein-containing complex	GO:0140260 mitochondrial proton-transporting ATP synthase complex binding;GO:0043532 angiostatin binding;GO:0042030 ATPase inhibitor activity	2		0	0	0	0	0	0	0	0	0	0	0	0	0	0	0	0	0	0	0	0	0	0	0	0	0	0	0	0	0	0	0	0	0	0	0	0	0	0	0	0	0	0	0
ATP6V0A1	ATPase H+ transporting V0 subunit a1	GO:0048388 endosomal lumen acidification;GO:0097401 synaptic vesicle lumen acidification;GO:0007042 lysosomal lumen acidification	GO:0000220 vacuolar proton-transporting V-type ATPase, V0 domain;GO:0033179 proton-transporting V-type ATPase, V0 domain;GO:0016471 vacuolar proton-transporting V-type ATPase complex	GO:0042625 ATPase-coupled ion transmembrane transporter activity;GO:0044769 ATPase activity, coupled to transmembrane movement of ions, rotational mechanism;GO:0046961 proton-transporting ATPase activity, rotational mechanism	2		0	1	0	0	0	0	0	0	0	0	0	0	0	0	0	0	0	0	0	0	0	0	0	0	0	0	0	0	0	0	0	0	0	0	0	0	0	0	0	0	0	0	0
ATP6V0A2	ATPase H+ transporting V0 subunit a2	GO:0061795 Golgi lumen acidification;GO:0036295 cellular response to increased oxygen levels;GO:0036296 response to increased oxygen levels	GO:0000220 vacuolar proton-transporting V-type ATPase, V0 domain;GO:0033179 proton-transporting V-type ATPase, V0 domain;GO:0016471 vacuolar proton-transporting V-type ATPase complex	GO:0042625 ATPase-coupled ion transmembrane transporter activity;GO:0044769 ATPase activity, coupled to transmembrane movement of ions, rotational mechanism;GO:0046961 proton-transporting ATPase activity, rotational mechanism	1		0	0	0	0	0	0	0	0	0	0	0	0	0	0	0	0	0	0	0	0	0	0	0	0	0	0	0	0	0	0	0	0	0	0	0	0	0	0	0	0	0	0	0
ATP6V0B	ATPase H+ transporting V0 subunit b	GO:0061795 Golgi lumen acidification;GO:0048388 endosomal lumen acidification;GO:0007042 lysosomal lumen acidification	GO:0000220 vacuolar proton-transporting V-type ATPase, V0 domain;GO:0033179 proton-transporting V-type ATPase, V0 domain;GO:0016471 vacuolar proton-transporting V-type ATPase complex	GO:0042625 ATPase-coupled ion transmembrane transporter activity;GO:0044769 ATPase activity, coupled to transmembrane movement of ions, rotational mechanism;GO:0046961 proton-transporting ATPase activity, rotational mechanism	4		0	0	0	0	1	0	0	0	0	0	0	0	0	0	0	0	1	0	0	0	0	0	0	0	0	0	0	0	0	0	0	0	0	0	0	0	0	1	0	1	0	0	0
ATP6V0D2	ATPase H+ transporting V0 subunit d2	GO:0007035 vacuolar acidification;GO:0051452 intracellular pH reduction;GO:0051453 regulation of intracellular pH	GO:0033181 plasma membrane proton-transporting V-type ATPase complex;GO:0033179 proton-transporting V-type ATPase, V0 domain;GO:0016471 vacuolar proton-transporting V-type ATPase complex	GO:0042625 ATPase-coupled ion transmembrane transporter activity;GO:0044769 ATPase activity, coupled to transmembrane movement of ions, rotational mechanism;GO:0046961 proton-transporting ATPase activity, rotational mechanism	1		0	0	0	0	0	0	0	0	0	0	0	0	0	0	0	0	0	0	0	0	0	0	0	0	0	0	0	0	0	0	0	0	0	0	0	0	0	0	0	0	0	0	0
ATP6V0E2	ATPase H+ transporting V0 subunit e2	GO:0007035 vacuolar acidification;GO:0051452 intracellular pH reduction;GO:0051453 regulation of intracellular pH	GO:0000220 vacuolar proton-transporting V-type ATPase, V0 domain;GO:0033179 proton-transporting V-type ATPase, V0 domain;GO:0016471 vacuolar proton-transporting V-type ATPase complex	GO:0042625 ATPase-coupled ion transmembrane transporter activity;GO:0044769 ATPase activity, coupled to transmembrane movement of ions, rotational mechanism;GO:0046961 proton-transporting ATPase activity, rotational mechanism	2		0	0	0	0	0	0	1	0	0	0	0	0	0	0	0	0	0	0	0	0	0	0	0	0	0	0	0	0	0	0	0	0	0	0	0	0	0	0	0	0	0	0	0
ATP6V1F	ATPase H+ transporting V1 subunit F	GO:0061795 Golgi lumen acidification;GO:0048388 endosomal lumen acidification;GO:0097401 synaptic vesicle lumen acidification	GO:0000221 vacuolar proton-transporting V-type ATPase, V1 domain;GO:0033180 proton-transporting V-type ATPase, V1 domain;GO:0033178 proton-transporting two-sector ATPase complex, catalytic domain	GO:0042625 ATPase-coupled ion transmembrane transporter activity;GO:0044769 ATPase activity, coupled to transmembrane movement of ions, rotational mechanism;GO:0046961 proton-transporting ATPase activity, rotational mechanism	4		0	0	0	0	0	0	1	0	0	0	0	0	0	0	0	0	0	0	0	0	0	0	0	0	0	0	0	0	0	0	0	0	0	0	1	0	0	0	0	0	0	0	1
ATP9B	ATPase phospholipid transporting 9B (putative)	GO:0006890 retrograde vesicle-mediated transport, Golgi to endoplasmic reticulum;GO:0045332 phospholipid translocation;GO:0034204 lipid translocation	GO:0005802 trans-Golgi network;GO:0098791 Golgi apparatus subcompartment;GO:0048471 perinuclear region of cytoplasm	GO:0140326 ATPase-coupled intramembrane lipid transporter activity;GO:0140303 intramembrane lipid transporter activity;GO:0005319 lipid transporter activity	1		0	0	0	0	0	0	0	0	0	0	0	0	0	0	0	0	0	0	0	0	0	0	0	0	0	0	0	0	0	0	0	0	0	0	1	0	0	0	0	0	0	0	0
ATPAF2	ATP synthase mitochondrial F1 complex assembly factor 2	GO:0033615 mitochondrial proton-transporting ATP synthase complex assembly;GO:0043461 proton-transporting ATP synthase complex assembly;GO:0070071 proton-transporting two-sector ATPase complex assembly	GO:0016607 nuclear speck;GO:0016604 nuclear body;GO:0005739 mitochondrion	GO:0005515 protein binding;GO:0005488 binding;GO:0003674 molecular_function	1		0	0	0	0	0	0	0	0	0	0	0	0	0	0	0	0	0	0	0	0	0	0	0	0	0	0	0	0	0	0	0	0	0	0	0	0	0	0	0	0	0	0	0
ATRN	attractin	GO:0040014 regulation of multicellular organism growth;GO:0021549 cerebellum development;GO:0043473 pigmentation	GO:0005794 Golgi apparatus;GO:0070062 extracellular exosome;GO:1903561 extracellular vesicle	GO:0030246 carbohydrate binding;GO:0038023 signaling receptor activity;GO:0060089 molecular transducer activity	1		0	0	1	0	0	0	0	0	0	0	0	0	0	0	0	0	0	0	0	0	0	0	0	0	0	0	0	0	0	0	0	0	0	0	0	0	0	0	0	0	0	0	0
ATXN2L	ataxin 2 like	GO:0034063 stress granule assembly;GO:0140694 non-membrane-bounded organelle assembly;GO:0016071 mRNA metabolic process	GO:0010494 cytoplasmic stress granule;GO:0036464 cytoplasmic ribonucleoprotein granule;GO:0035770 ribonucleoprotein granule	GO:0045296 cadherin binding;GO:0050839 cell adhesion molecule binding;GO:0003729 mRNA binding	1		0	0	0	0	0	0	0	0	0	0	0	0	0	0	0	0	0	0	0	0	0	0	0	0	0	0	0	0	0	0	0	0	0	0	0	1	0	0	0	0	0	0	0
ATXN7	ataxin 7	GO:0007026 negative regulation of microtubule depolymerization;GO:0031114 regulation of microtubule depolymerization;GO:0031111 negative regulation of microtubule polymerization or depolymerization	GO:0033276 transcription factor TFTC complex;GO:0000124 SAGA complex;GO:0070461 SAGA-type complex	GO:0005515 protein binding;GO:0005488 binding;GO:0003674 molecular_function	2		0	0	0	0	0	0	0	0	0	0	0	0	0	0	0	0	0	0	0	0	0	0	0	0	0	0	0	0	0	0	0	0	0	0	0	0	0	0	0	0	0	0	0
AWAT2	acyl-CoA wax alcohol acyltransferase 2	GO:0010025 wax biosynthetic process;GO:0010166 wax metabolic process;GO:0036155 acylglycerol acyl-chain remodeling	GO:0005789 endoplasmic reticulum membrane;GO:0098827 endoplasmic reticulum subcompartment;GO:0042175 nuclear outer membrane-endoplasmic reticulum membrane network	GO:0047196 long-chain-alcohol O-fatty-acyltransferase activity;GO:0102966 arachidoyl-CoA:1-dodecanol O-acyltransferase activity;GO:0050252 retinol O-fatty-acyltransferase activity	2		0	0	0	0	0	0	0	0	0	0	0	0	0	0	0	0	0	0	0	0	0	0	0	0	0	0	0	0	0	0	0	0	0	0	0	0	0	0	0	0	0	0	0
AXDND1	axonemal dynein light chain domain containing 1	GO:1905198 manchette assembly;GO:0007286 spermatid development;GO:0048515 spermatid differentiation	GO:0005737 cytoplasm;GO:0005622 intracellular anatomical structure;GO:0110165 cellular anatomical entity		1		0	0	0	0	0	0	0	0	0	0	0	0	0	0	0	0	0	0	0	0	0	0	0	0	0	0	0	0	0	0	0	0	0	0	0	0	0	0	0	0	0	0	0
AZGP1	alpha-2-glycoprotein 1, zinc-binding	GO:0001580 detection of chemical stimulus involved in sensory perception of bitter taste;GO:0050913 sensory perception of bitter taste;GO:0050912 detection of chemical stimulus involved in sensory perception of taste	GO:0009897 external side of plasma membrane;GO:0062023 collagen-containing extracellular matrix;GO:0031012 extracellular matrix	GO:0008320 protein transmembrane transporter activity;GO:0022884 macromolecule transmembrane transporter activity;GO:0140318 protein transporter activity	1		0	0	0	0	0	0	0	0	0	0	0	0	0	0	0	0	0	0	0	0	0	0	0	0	0	0	0	0	0	0	0	0	0	0	0	0	0	0	0	0	0	0	0
AZI2	5-azacytidine induced 2	GO:0044565 dendritic cell proliferation;GO:0097028 dendritic cell differentiation;GO:0060337 type I interferon-mediated signaling pathway	GO:1902554 serine/threonine protein kinase complex;GO:1902911 protein kinase complex;GO:0061695 transferase complex, transferring phosphorus-containing groups	GO:0005515 protein binding;GO:0005488 binding;GO:0003674 molecular_function	1		0	0	0	0	0	0	0	0	0	0	0	0	0	0	0	0	0	0	0	0	0	0	0	0	0	0	0	0	0	0	0	0	0	0	0	0	0	0	0	0	0	0	0
B3GALT6	beta-1,3-galactosyltransferase 6	GO:0030206 chondroitin sulfate biosynthetic process;GO:0050650 chondroitin sulfate proteoglycan biosynthetic process;GO:0030204 chondroitin sulfate metabolic process	GO:0005797 Golgi medial cisterna;GO:0032580 Golgi cisterna membrane;GO:0031985 Golgi cisterna	GO:0047220 galactosylxylosylprotein 3-beta-galactosyltransferase activity;GO:0140103 catalytic activity, acting on a glycoprotein;GO:0035250 UDP-galactosyltransferase activity	1		0	0	0	0	0	0	0	0	0	0	0	0	0	0	0	0	0	0	0	0	0	0	0	0	0	0	0	0	0	0	0	0	0	0	0	0	0	0	0	0	0	0	0
B3GNT3	UDP-GlcNAc:betaGal beta-1,3-N-acetylglucosaminyltransferase 3	GO:0030311 poly-N-acetyllactosamine biosynthetic process;GO:0030309 poly-N-acetyllactosamine metabolic process;GO:0018146 keratan sulfate biosynthetic process	GO:0000139 Golgi membrane;GO:0005794 Golgi apparatus;GO:0098588 bounding membrane of organelle	GO:0047223 beta-1,3-galactosyl-O-glycosyl-glycoprotein beta-1,3-N-acetylglucosaminyltransferase activity;GO:0008457 beta-galactosyl-N-acetylglucosaminylgalactosylglucosyl-ceramide beta-1,3-acetylglucosaminyltransferase activity;GO:0008532 N-acetyllactosaminide beta-1,3-N-acetylglucosaminyltransferase activity	1		0	0	0	0	0	0	0	0	0	0	0	0	0	0	0	0	0	0	0	0	0	0	0	0	0	0	0	0	0	0	0	0	0	0	0	0	0	0	0	0	0	0	0
B3GNT4	UDP-GlcNAc:betaGal beta-1,3-N-acetylglucosaminyltransferase 4	GO:0030311 poly-N-acetyllactosamine biosynthetic process;GO:0030309 poly-N-acetyllactosamine metabolic process;GO:0018146 keratan sulfate biosynthetic process	GO:0000139 Golgi membrane;GO:0005794 Golgi apparatus;GO:0098588 bounding membrane of organelle	GO:0008457 beta-galactosyl-N-acetylglucosaminylgalactosylglucosyl-ceramide beta-1,3-acetylglucosaminyltransferase activity;GO:0008532 N-acetyllactosaminide beta-1,3-N-acetylglucosaminyltransferase activity;GO:0008499 UDP-galactose:beta-N-acetylglucosamine beta-1,3-galactosyltransferase activity	1		0	0	0	0	0	0	0	0	0	0	0	0	0	0	0	0	0	0	0	0	0	0	0	0	0	0	0	0	0	0	0	0	0	0	0	0	0	0	0	0	0	0	1
B3GNT7	UDP-GlcNAc:betaGal beta-1,3-N-acetylglucosaminyltransferase 7	GO:0030311 poly-N-acetyllactosamine biosynthetic process;GO:0030309 poly-N-acetyllactosamine metabolic process;GO:0018146 keratan sulfate biosynthetic process	GO:0000139 Golgi membrane;GO:0005794 Golgi apparatus;GO:0098588 bounding membrane of organelle	GO:0008532 N-acetyllactosaminide beta-1,3-N-acetylglucosaminyltransferase activity;GO:0008499 UDP-galactose:beta-N-acetylglucosamine beta-1,3-galactosyltransferase activity;GO:0048531 beta-1,3-galactosyltransferase activity	1		0	0	0	0	0	0	0	0	0	0	0	0	0	0	0	0	0	0	0	0	0	0	0	0	0	0	0	0	0	0	0	0	0	0	0	0	0	0	0	0	0	0	0
B3GNT9	UDP-GlcNAc:betaGal beta-1,3-N-acetylglucosaminyltransferase 9	GO:0030311 poly-N-acetyllactosamine biosynthetic process;GO:0030309 poly-N-acetyllactosamine metabolic process;GO:0006023 aminoglycan biosynthetic process	GO:0000139 Golgi membrane;GO:0005794 Golgi apparatus;GO:0098588 bounding membrane of organelle	GO:0008194 UDP-glycosyltransferase activity;GO:0016758 hexosyltransferase activity;GO:0016757 glycosyltransferase activity	1		0	0	0	0	0	0	0	0	0	0	0	0	0	0	0	0	0	0	0	0	0	0	0	0	0	0	0	0	0	0	0	0	0	0	0	0	0	0	0	0	0	0	0
B4GALNT2	beta-1,4-N-acetyl-galactosaminyltransferase 2 (SID blood group)	GO:0019276 UDP-N-acetylgalactosamine metabolic process;GO:0017038 protein import;GO:0098528 skeletal muscle fiber differentiation	GO:0000139 Golgi membrane;GO:0005794 Golgi apparatus;GO:0098588 bounding membrane of organelle	GO:0008376 acetylgalactosaminyltransferase activity;GO:0008194 UDP-glycosyltransferase activity;GO:0016758 hexosyltransferase activity	2		0	0	0	0	0	0	0	0	0	0	0	0	0	0	0	0	0	0	0	0	0	0	0	0	0	0	0	1	0	0	0	0	0	0	0	0	0	0	0	0	0	0	0
B4GALNT3	beta-1,4-N-acetyl-galactosaminyltransferase 3		GO:0032580 Golgi cisterna membrane;GO:0031985 Golgi cisterna;GO:0005795 Golgi stack	GO:0033842 N-acetyl-beta-glucosaminyl-glycoprotein 4-beta-N-acetylgalactosaminyltransferase activity;GO:0140103 catalytic activity, acting on a glycoprotein;GO:0008376 acetylgalactosaminyltransferase activity	2		0	0	0	0	0	0	0	0	0	0	0	0	0	0	0	0	0	0	0	0	0	0	0	0	0	0	0	0	0	0	0	0	0	0	1	0	0	0	0	0	0	0	0
B4GALT2	beta-1,4-galactosyltransferase 2	GO:0021680 cerebellar Purkinje cell layer development;GO:0008542 visual learning;GO:0021695 cerebellar cortex development	GO:0032580 Golgi cisterna membrane;GO:0031985 Golgi cisterna;GO:0005795 Golgi stack	GO:0004461 lactose synthase activity;GO:0003831 beta-N-acetylglucosaminylglycopeptide beta-1,4-galactosyltransferase activity;GO:0003945 N-acetyllactosamine synthase activity	1		0	0	0	0	0	0	0	0	0	0	0	0	0	0	0	0	0	0	0	0	0	0	0	0	0	0	0	0	0	0	0	0	0	0	1	0	0	0	0	0	0	0	0
B4GAT1	beta-1,4-glucuronyltransferase 1	GO:0018146 keratan sulfate biosynthetic process;GO:0042339 keratan sulfate metabolic process;GO:0035269 protein O-linked mannosylation	GO:0000139 Golgi membrane;GO:0005794 Golgi apparatus;GO:0098588 bounding membrane of organelle	GO:0008532 N-acetyllactosaminide beta-1,3-N-acetylglucosaminyltransferase activity;GO:0015020 glucuronosyltransferase activity;GO:0008375 acetylglucosaminyltransferase activity	1		1	0	0	0	0	0	0	0	0	0	0	0	0	0	0	0	0	0	1	0	0	0	0	0	0	0	0	0	0	0	0	0	0	0	0	0	0	0	0	0	0	0	0
B9D1	B9 domain containing 1	GO:0060563 neuroepithelial cell differentiation;GO:0042733 embryonic digit morphogenesis;GO:0007224 smoothened signaling pathway	GO:0036038 MKS complex;GO:0035869 ciliary transition zone;GO:0036064 ciliary basal body	GO:0008158 hedgehog receptor activity;GO:0004888 transmembrane signaling receptor activity;GO:0038023 signaling receptor activity	4		0	0	0	0	0	0	1	0	0	0	0	0	0	0	0	0	0	0	0	0	0	0	0	0	0	0	0	0	0	0	0	0	0	0	0	0	0	0	0	0	0	0	0
BAALC	BAALC binder of MAP3K1 and KLF4		GO:0016528 sarcoplasm;GO:0045121 membrane raft;GO:0098857 membrane microdomain		1		0	0	0	0	0	0	0	0	0	0	0	0	0	0	0	0	0	0	0	0	0	0	0	0	0	0	0	0	0	0	0	0	0	0	0	0	0	0	0	0	0	0	0
BABAM1	BRISC and BRCA1 A complex member 1	GO:0140861 DNA repair-dependent chromatin remodeling;GO:0071425 hematopoietic stem cell proliferation;GO:0007095 mitotic G2 DNA damage checkpoint signaling	GO:0070552 BRISC complex;GO:0070531 BRCA1-A complex;GO:0016604 nuclear body	GO:0005515 protein binding;GO:0005488 binding;GO:0003674 molecular_function	1		0	0	0	0	0	0	0	0	0	0	0	0	0	0	0	0	0	0	0	0	0	0	0	0	0	0	0	0	0	0	0	0	0	0	0	0	0	0	0	0	0	0	0
BABAM2	BRISC and BRCA1 A complex member 2	GO:2000001 regulation of DNA damage checkpoint;GO:0070536 protein K63-linked deubiquitination;GO:0007095 mitotic G2 DNA damage checkpoint signaling	GO:0070552 BRISC complex;GO:0070531 BRCA1-A complex;GO:0000152 nuclear ubiquitin ligase complex	GO:0000268 peroxisome targeting sequence binding;GO:0005164 tumor necrosis factor receptor binding;GO:0005048 signal sequence binding	4		0	0	0	0	1	0	0	0	0	0	0	0	0	0	0	0	0	0	0	0	0	0	0	0	0	0	0	0	0	0	1	0	0	0	0	0	0	0	0	0	0	0	0
BAHCC1	BAH domain and coiled-coil containing 1			GO:0003682 chromatin binding;GO:0044877 protein-containing complex binding;GO:0005488 binding	1		0	0	0	0	0	0	0	0	0	0	0	0	0	0	0	0	0	0	0	0	0	0	0	0	0	0	0	0	0	0	0	0	0	0	0	0	0	0	0	0	0	0	0
BAHD1	bromo adjacent homology domain containing 1	GO:0031507 heterochromatin formation;GO:0045814 negative regulation of gene expression, epigenetic;GO:0070828 heterochromatin organization	GO:0005677 chromatin silencing complex;GO:0140513 nuclear protein-containing complex;GO:0005694 chromosome	GO:0003682 chromatin binding;GO:0000976 transcription cis-regulatory region binding;GO:0001067 transcription regulatory region nucleic acid binding	1		1	0	0	0	0	0	0	0	0	0	0	0	0	0	0	0	0	0	0	0	0	0	0	0	1	0	0	0	0	0	0	0	0	0	0	0	0	0	0	0	0	0	0
BAIAP2	BAR/IMD domain containing adaptor protein 2	GO:1905274 regulation of modification of postsynaptic actin cytoskeleton;GO:1905232 cellular response to L-glutamate;GO:0099159 regulation of modification of postsynaptic structure	GO:0061845 neuron projection branch point;GO:0061846 dendritic spine cytoplasm;GO:0099523 presynaptic cytosol	GO:0070064 proline-rich region binding;GO:0098641 cadherin binding involved in cell-cell adhesion;GO:0008093 cytoskeletal anchor activity	1		0	0	0	0	0	0	0	0	0	0	0	0	0	0	0	0	0	0	0	0	0	0	0	0	0	0	0	0	0	0	0	0	0	0	0	0	0	0	0	0	0	0	1
BAIAP2L2	BAR/IMD domain containing adaptor protein 2 like 2	GO:0051764 actin crosslink formation;GO:0030838 positive regulation of actin filament polymerization;GO:0051017 actin filament bundle assembly	GO:0071439 clathrin complex;GO:0030118 clathrin coat;GO:0044291 cell-cell contact zone	GO:0005543 phospholipid binding;GO:0008289 lipid binding;GO:0005488 binding	1		0	0	0	0	0	0	0	0	0	0	0	0	0	0	0	0	0	0	0	0	0	0	0	0	0	0	0	0	0	0	0	0	0	0	0	0	0	0	0	0	0	0	0
BANK1	B cell scaffold protein with ankyrin repeats 1	GO:0045947 negative regulation of translational initiation;GO:0050869 negative regulation of B cell activation;GO:0050853 B cell receptor signaling pathway	GO:0048471 perinuclear region of cytoplasm;GO:0005737 cytoplasm;GO:0005622 intracellular anatomical structure	GO:0043274 phospholipase binding;GO:0035591 signaling adaptor activity;GO:1990782 protein tyrosine kinase binding	1		0	0	0	0	0	0	0	0	0	0	0	0	0	0	0	0	0	0	0	0	0	0	0	0	0	0	0	0	0	0	0	0	0	0	0	0	0	0	0	0	0	0	0
BAX	BCL2 associated X, apoptosis regulator	GO:0001777 T cell homeostatic proliferation;GO:0032976 release of matrix enzymes from mitochondria;GO:0002352 B cell negative selection	GO:0097144 BAX complex;GO:0097145 BAK complex;GO:0005757 mitochondrial permeability transition pore complex	GO:0051434 BH3 domain binding;GO:0051400 BH domain binding;GO:0070513 death domain binding	9		0	0	0	0	0	0	1	0	0	0	0	0	0	0	0	0	0	0	0	0	0	0	0	0	1	0	0	0	0	0	0	0	1	0	0	0	0	0	0	0	1	0	1
BAZ2B	bromodomain adjacent to zinc finger domain 2B	GO:0006338 chromatin remodeling;GO:0006325 chromatin organization;GO:0071824 protein-DNA complex organization	GO:0005634 nucleus;GO:0043231 intracellular membrane-bounded organelle;GO:0043229 intracellular organelle	GO:0003677 DNA binding;GO:0046872 metal ion binding;GO:0003676 nucleic acid binding	3		0	0	0	0	0	0	0	0	1	0	0	0	0	0	0	0	0	0	0	0	0	0	0	0	0	0	0	0	0	0	1	0	0	0	0	0	0	0	0	0	0	0	0
BBC3	BCL2 binding component 3	GO:0001836 release of cytochrome c from mitochondria;GO:0090200 positive regulation of release of cytochrome c from mitochondria;GO:0070059 intrinsic apoptotic signaling pathway in response to endoplasmic reticulum stress	GO:0000323 lytic vacuole;GO:0005764 lysosome;GO:0005773 vacuole	GO:0051117 ATPase binding;GO:0019899 enzyme binding;GO:0005515 protein binding	2		0	0	0	0	0	0	0	0	0	0	0	0	0	0	0	0	0	0	0	0	0	0	0	0	0	0	0	0	0	0	0	0	0	0	0	0	0	0	0	0	0	0	0
BBOX1	gamma-butyrobetaine hydroxylase 1	GO:0045329 carnitine biosynthetic process;GO:0006578 amino-acid betaine biosynthetic process;GO:0009437 carnitine metabolic process	GO:0005739 mitochondrion;GO:0070062 extracellular exosome;GO:1903561 extracellular vesicle	GO:0008336 gamma-butyrobetaine dioxygenase activity;GO:0016706 2-oxoglutarate-dependent dioxygenase activity;GO:0051213 dioxygenase activity	1		0	0	0	0	0	0	0	0	0	0	0	0	0	0	0	0	0	0	0	0	0	0	0	0	0	0	0	0	0	0	0	0	0	0	0	0	0	0	0	0	0	0	0
BBS2	Bardet-Biedl syndrome 2	GO:0038108 negative regulation of appetite by leptin-mediated signaling pathway;GO:0014824 artery smooth muscle contraction;GO:0060296 regulation of cilium beat frequency involved in ciliary motility	GO:0034464 BBSome;GO:0032420 stereocilium;GO:0032421 stereocilium bundle	GO:0061629 RNA polymerase II-specific DNA-binding transcription factor binding;GO:0140297 DNA-binding transcription factor binding;GO:0008134 transcription factor binding	1		0	0	0	0	0	0	0	0	0	0	0	0	0	0	0	0	0	0	0	0	0	0	0	0	0	0	0	0	0	0	0	0	0	0	0	0	0	0	0	0	0	0	0
BBS4	Bardet-Biedl syndrome 4	GO:0038108 negative regulation of appetite by leptin-mediated signaling pathway;GO:0050893 sensory processing;GO:1903546 protein localization to photoreceptor outer segment	GO:0034464 BBSome;GO:0000242 pericentriolar material;GO:0032391 photoreceptor connecting cilium	GO:0034452 dynactin binding;GO:0048487 beta-tubulin binding;GO:0043014 alpha-tubulin binding	2		0	1	0	0	0	0	0	0	0	0	0	0	0	0	0	0	0	0	0	0	0	0	0	0	0	0	0	0	0	0	0	0	0	0	0	0	0	0	0	0	0	0	0
BCAP29	B cell receptor associated protein 29	GO:0070973 protein localization to endoplasmic reticulum exit site;GO:0070972 protein localization to endoplasmic reticulum;GO:0006888 endoplasmic reticulum to Golgi vesicle-mediated transport	GO:0005789 endoplasmic reticulum membrane;GO:0098827 endoplasmic reticulum subcompartment;GO:0042175 nuclear outer membrane-endoplasmic reticulum membrane network		2		0	0	0	0	0	0	0	0	0	0	0	0	0	0	0	0	0	0	0	0	0	0	0	0	0	0	0	0	0	0	0	0	0	0	0	0	0	0	0	0	0	0	0
BCAP31	B cell receptor associated protein 31	GO:1904154 positive regulation of retrograde protein transport, ER to cytosol;GO:0032471 negative regulation of endoplasmic reticulum calcium ion concentration;GO:0070973 protein localization to endoplasmic reticulum exit site	GO:0097038 perinuclear endoplasmic reticulum;GO:0044233 mitochondria-associated endoplasmic reticulum membrane;GO:0098553 lumenal side of endoplasmic reticulum membrane	GO:0042288 MHC class I protein binding;GO:0042287 MHC protein binding;GO:0005102 signaling receptor binding	3		0	0	0	0	0	0	0	0	0	0	0	0	0	0	0	0	0	0	0	0	0	0	0	0	0	0	0	0	0	0	0	0	1	0	0	0	0	0	0	1	0	0	0
BCAR1	BCAR1 scaffold protein, Cas family member	GO:0048012 hepatocyte growth factor receptor signaling pathway;GO:0086100 endothelin receptor signaling pathway;GO:0048011 neurotrophin TRK receptor signaling pathway	GO:0001726 ruffle;GO:0030027 lamellipodium;GO:0005925 focal adhesion	GO:0017124 SH3 domain binding;GO:0019904 protein domain specific binding;GO:0019901 protein kinase binding	3		0	0	0	0	0	0	0	0	0	0	0	0	0	0	0	0	0	0	0	0	0	0	0	0	0	0	0	0	0	0	0	0	0	0	1	0	0	0	0	0	0	0	0
BCAS4	breast carcinoma amplified sequence 4		GO:0031083 BLOC-1 complex;GO:0031082 BLOC complex;GO:0140535 intracellular protein-containing complex		1		0	0	0	0	0	0	0	0	0	0	0	0	0	0	0	0	0	0	0	0	0	0	0	0	0	0	0	0	0	0	0	0	0	0	0	0	0	0	0	0	0	0	0
BCAT1	branched chain amino acid transaminase 1	GO:0009098 leucine biosynthetic process;GO:0009099 valine biosynthetic process;GO:0009082 branched-chain amino acid biosynthetic process	GO:0005739 mitochondrion;GO:0005829 cytosol;GO:0005737 cytoplasm	GO:0004084 branched-chain-amino-acid transaminase activity;GO:0050048 L-leucine:2-oxoglutarate aminotransferase activity;GO:0052654 L-leucine transaminase activity	1		0	0	0	0	0	0	0	0	0	0	0	0	0	0	0	0	0	0	0	0	0	0	0	0	0	0	0	0	0	0	0	0	0	0	0	0	0	0	0	0	0	0	0
BCAT2	branched chain amino acid transaminase 2	GO:0009098 leucine biosynthetic process;GO:0009099 valine biosynthetic process;GO:0006550 isoleucine catabolic process	GO:0005759 mitochondrial matrix;GO:0005739 mitochondrion;GO:0005654 nucleoplasm	GO:0004084 branched-chain-amino-acid transaminase activity;GO:0050048 L-leucine:2-oxoglutarate aminotransferase activity;GO:0052654 L-leucine transaminase activity	6		0	0	0	0	0	0	0	0	0	0	0	1	0	0	0	0	0	0	0	0	0	0	0	0	0	0	0	0	0	0	1	0	0	0	0	0	0	0	0	0	0	0	0
BCL2	BCL2 apoptosis regulator	GO:0032848 negative regulation of cellular pH reduction;GO:0043375 CD8-positive, alpha-beta T cell lineage commitment;GO:0046671 negative regulation of retinal cell programmed cell death	GO:0097138 BAD-BCL-2 complex;GO:0097136 Bcl-2 family protein complex;GO:0046930 pore complex	GO:0051434 BH3 domain binding;GO:0051400 BH domain binding;GO:0070513 death domain binding	2		0	0	0	0	0	0	0	0	0	0	0	0	0	0	0	0	0	0	0	0	0	0	0	0	0	0	0	0	0	0	0	0	0	0	1	0	0	0	0	0	0	0	0
BCL2A1	BCL2 related protein A1	GO:0008053 mitochondrial fusion;GO:0001836 release of cytochrome c from mitochondria;GO:0097192 extrinsic apoptotic signaling pathway in absence of ligand	GO:0005741 mitochondrial outer membrane;GO:0031968 organelle outer membrane;GO:0019867 outer membrane	GO:0046982 protein heterodimerization activity;GO:0015267 channel activity;GO:0022803 passive transmembrane transporter activity	4		0	1	0	0	0	0	0	0	0	0	0	0	0	1	0	0	0	0	0	0	0	0	0	0	0	0	0	0	0	0	0	0	0	0	0	0	0	0	0	0	0	0	0
BCL2L12	BCL2 like 12	GO:1990001 inhibition of cysteine-type endopeptidase activity involved in apoptotic process;GO:0097340 inhibition of cysteine-type endopeptidase activity;GO:0097341 zymogen inhibition	GO:0005634 nucleus;GO:0016020 membrane;GO:0043231 intracellular membrane-bounded organelle		5		0	0	0	0	0	0	0	0	0	0	0	0	0	0	0	0	0	0	0	0	0	0	0	0	0	0	0	0	1	0	0	0	0	0	0	0	1	0	0	0	0	0	1
BCL7A	BAF chromatin remodeling complex subunit BCL7A	GO:2000819 regulation of nucleotide-excision repair;GO:0070316 regulation of G0 to G1 transition;GO:1902459 positive regulation of stem cell population maintenance	GO:0140288 GBAF complex;GO:0016514 SWI/SNF complex;GO:0070603 SWI/SNF superfamily-type complex	GO:0005515 protein binding;GO:0005488 binding;GO:0003674 molecular_function	1		0	0	0	0	0	0	0	0	0	0	0	0	0	0	0	0	0	0	0	0	0	0	0	0	0	0	0	0	0	0	0	0	0	0	1	0	0	0	0	0	0	0	0
BCO2	beta-carotene oxygenase 2	GO:0016110 tetraterpenoid catabolic process;GO:0016118 carotenoid catabolic process;GO:0016124 xanthophyll catabolic process	GO:0005759 mitochondrial matrix;GO:0005739 mitochondrion;GO:0031974 membrane-enclosed lumen	GO:0010437 9,10 (9', 10')-carotenoid-cleaving dioxygenase activity;GO:0102076 beta,beta-carotene-9',10'-cleaving oxygenase activity;GO:0010436 carotenoid dioxygenase activity	3		0	0	0	0	0	0	0	0	1	0	0	0	0	0	0	0	0	0	0	0	0	0	0	0	0	0	0	0	0	0	0	0	0	1	0	0	0	0	0	0	0	0	0
BCORL1	BCL6 corepressor like 1	GO:0006325 chromatin organization;GO:0071824 protein-DNA complex organization;GO:0000122 negative regulation of transcription by RNA polymerase II	GO:0005654 nucleoplasm;GO:0031981 nuclear lumen;GO:0005886 plasma membrane	GO:0003714 transcription corepressor activity;GO:0003712 transcription coregulator activity;GO:0030674 protein-macromolecule adaptor activity	4		0	0	0	0	0	0	1	0	0	0	0	0	0	0	0	0	0	0	0	0	0	0	0	0	0	0	0	0	0	0	0	0	0	0	1	0	0	0	0	0	0	0	0
BDKRB2	bradykinin receptor B2	GO:1902239 negative regulation of intrinsic apoptotic signaling pathway in response to osmotic stress by p53 class mediator;GO:1990127 intrinsic apoptotic signaling pathway in response to osmotic stress by p53 class mediator;GO:1902238 regulation of intrinsic apoptotic signaling pathway in response to osmotic stress by p53 class mediator	GO:0005768 endosome;GO:0005794 Golgi apparatus;GO:0031410 cytoplasmic vesicle	GO:0004947 bradykinin receptor activity;GO:0031702 type 1 angiotensin receptor binding;GO:0031701 angiotensin receptor binding	1		0	0	0	0	0	0	0	0	0	0	0	0	0	0	0	0	0	0	0	0	0	0	0	0	0	0	0	0	0	0	0	0	0	0	1	0	0	0	0	0	0	0	0
BDP1	B double prime 1, subunit of RNA polymerase III transcription initiation factor IIIB	GO:0070898 RNA polymerase III preinitiation complex assembly;GO:0006384 transcription initiation at RNA polymerase III promoter;GO:0006383 transcription by RNA polymerase III	GO:0000126 transcription factor TFIIIB complex;GO:0090576 RNA polymerase III transcription regulator complex;GO:0005667 transcription regulator complex	GO:0001156 TFIIIC-class transcription factor complex binding;GO:0001025 RNA polymerase III general transcription initiation factor binding;GO:0140296 general transcription initiation factor binding	1		0	0	0	0	0	0	0	0	0	0	0	0	0	0	0	0	0	0	0	0	0	0	0	0	0	0	0	0	0	0	0	0	0	0	0	0	0	0	1	0	0	0	0
BEAN1	brain expressed associated with NEDD4 1		GO:0016020 membrane;GO:0110165 cellular anatomical entity;GO:0005575 cellular_component		3		0	0	0	0	0	0	0	0	0	0	0	0	0	0	0	0	0	0	0	0	0	0	0	0	0	0	0	0	0	0	0	0	0	0	0	0	0	0	0	0	0	0	0
BEGAIN	brain enriched guanylate kinase associated	GO:0098962 regulation of postsynaptic neurotransmitter receptor activity;GO:0099601 regulation of neurotransmitter receptor activity;GO:0010469 regulation of signaling receptor activity	GO:0045202 synapse;GO:0030054 cell junction;GO:0016020 membrane	GO:0005515 protein binding;GO:0005488 binding;GO:0003674 molecular_function	1		0	0	0	0	0	0	0	0	0	0	0	0	0	0	0	0	0	0	0	0	0	0	0	0	0	0	0	0	0	0	0	0	0	0	0	0	0	0	0	0	0	0	0
BEND7	BEN domain containing 7		GO:0070062 extracellular exosome;GO:1903561 extracellular vesicle;GO:0043230 extracellular organelle	GO:0003677 DNA binding;GO:0003676 nucleic acid binding;GO:0097159 organic cyclic compound binding	14		0	1	0	0	1	0	0	0	0	1	0	0	0	0	0	0	0	0	0	0	0	0	0	0	0	0	0	0	0	0	0	0	0	0	1	1	0	0	0	0	0	0	0
BGLAP	bone gamma-carboxyglutamate protein	GO:1903011 negative regulation of bone development;GO:0033594 response to hydroxyisoflavone;GO:0032571 response to vitamin K	GO:0005796 Golgi lumen;GO:0043204 perikaryon;GO:0005788 endoplasmic reticulum lumen	GO:0008147 structural constituent of bone;GO:0046848 hydroxyapatite binding;GO:0005179 hormone activity	1		0	0	0	0	0	0	0	0	0	0	0	0	0	0	0	0	0	0	0	0	0	0	0	0	0	0	0	0	0	0	0	0	0	0	0	0	0	0	0	0	0	0	0
BGN	biglycan	GO:0061975 articular cartilage development;GO:0051216 cartilage development;GO:0060348 bone development	GO:0043202 lysosomal lumen;GO:0005796 Golgi lumen;GO:0042383 sarcolemma	GO:0030021 extracellular matrix structural constituent conferring compression resistance;GO:0050840 extracellular matrix binding;GO:0019955 cytokine binding	1		0	0	0	0	0	0	1	0	0	0	0	0	0	0	0	0	0	0	0	0	0	0	0	0	0	0	0	0	0	0	0	0	0	0	0	0	0	0	0	0	0	0	0
BHLHE40	basic helix-loop-helix family member e40	GO:0043153 entrainment of circadian clock by photoperiod;GO:0009648 photoperiodism;GO:0009649 entrainment of circadian clock	GO:0016604 nuclear body;GO:0000785 chromatin;GO:0032993 protein-DNA complex	GO:0043426 MRF binding;GO:0043425 bHLH transcription factor binding;GO:0070888 E-box binding	1		0	0	0	0	0	0	0	0	0	0	0	0	0	0	0	0	0	1	0	0	0	0	0	0	0	0	0	0	0	0	0	0	0	0	0	0	0	0	0	0	0	0	0
BHMG1	meiosis initiator	GO:0090427 activation of meiosis;GO:0045836 positive regulation of meiotic nuclear division;GO:0051446 positive regulation of meiotic cell cycle	GO:0005634 nucleus;GO:0043231 intracellular membrane-bounded organelle;GO:0043229 intracellular organelle	GO:0046983 protein dimerization activity;GO:0003677 DNA binding;GO:0003676 nucleic acid binding	2		0	0	0	0	0	0	0	0	0	0	0	0	0	0	0	0	0	0	0	0	0	0	0	0	0	0	0	0	0	0	0	0	0	0	0	0	0	0	0	0	0	0	0
BIK	BCL2 interacting killer	GO:0090200 positive regulation of release of cytochrome c from mitochondria;GO:0090199 regulation of release of cytochrome c from mitochondria;GO:0008637 apoptotic mitochondrial changes	GO:0097136 Bcl-2 family protein complex;GO:0031966 mitochondrial membrane;GO:0005740 mitochondrial envelope	GO:0005515 protein binding;GO:0005488 binding;GO:0003674 molecular_function	1		0	0	0	0	0	0	0	0	0	0	0	0	0	0	0	0	0	0	0	0	0	0	0	0	0	0	0	0	0	0	0	0	0	0	0	0	0	0	0	0	0	0	0
BIRC3	baculoviral IAP repeat containing 3	GO:0070424 regulation of nucleotide-binding domain, leucine rich repeat containing receptor signaling pathway;GO:0039535 regulation of RIG-I signaling pathway;GO:0060546 negative regulation of necroptotic process	GO:0005654 nucleoplasm;GO:0031981 nuclear lumen;GO:0005829 cytosol	GO:0043027 cysteine-type endopeptidase inhibitor activity involved in apoptotic process;GO:0043028 cysteine-type endopeptidase regulator activity involved in apoptotic process;GO:0061630 ubiquitin protein ligase activity	2		0	0	0	0	0	0	0	0	0	0	0	0	0	0	0	0	0	0	0	0	0	0	0	0	0	0	0	0	0	0	0	0	0	0	0	0	0	0	0	0	0	0	0
BLID	BH3-like motif containing, cell death inducer	GO:0043280 positive regulation of cysteine-type endopeptidase activity involved in apoptotic process;GO:2001056 positive regulation of cysteine-type endopeptidase activity;GO:0010950 positive regulation of endopeptidase activity	GO:0005739 mitochondrion;GO:0005829 cytosol;GO:0005737 cytoplasm	GO:0003674 molecular_function	6		0	0	0	0	0	0	0	0	0	0	0	0	0	0	0	0	0	0	0	0	0	0	0	0	0	0	0	0	0	0	0	0	0	0	1	0	0	0	0	0	0	0	1
BLM	BLM RecQ like helicase	GO:0072757 cellular response to camptothecin;GO:1901563 response to camptothecin;GO:0071139 resolution of DNA recombination intermediates	GO:0031422 RecQ family helicase-topoisomerase III complex;GO:0000800 lateral element;GO:0000795 synaptonemal complex	GO:0061749 forked DNA-dependent helicase activity;GO:0061849 telomeric G-quadruplex DNA binding;GO:1905773 8-hydroxy-2'-deoxyguanosine DNA binding	1		1	0	0	0	0	0	0	0	0	0	0	0	0	0	0	0	0	0	0	0	0	0	0	0	1	0	0	0	0	0	0	0	0	0	0	0	0	0	0	0	0	0	0
BLOC1S1	biogenesis of lysosomal organelles complex 1 subunit 1	GO:0062196 regulation of lysosome size;GO:0018394 peptidyl-lysine acetylation;GO:0051036 regulation of endosome size	GO:0099078 BORC complex;GO:0098574 cytoplasmic side of lysosomal membrane;GO:0031083 BLOC-1 complex	GO:0005515 protein binding;GO:0005488 binding;GO:0003674 molecular_function	6		0	0	0	0	0	0	1	0	0	0	0	0	0	0	0	0	0	0	0	0	0	0	0	0	0	0	0	1	0	0	0	0	0	0	1	0	0	0	0	0	0	0	0
BLOC1S3	biogenesis of lysosomal organelles complex 1 subunit 3	GO:0033299 secretion of lysosomal enzymes;GO:0035646 endosome to melanosome transport;GO:0043485 endosome to pigment granule transport	GO:0031083 BLOC-1 complex;GO:0031082 BLOC complex;GO:1904115 axon cytoplasm	GO:0008320 protein transmembrane transporter activity;GO:0022884 macromolecule transmembrane transporter activity;GO:0140318 protein transporter activity	1		0	0	0	0	0	0	0	0	0	0	0	0	0	0	0	0	0	0	0	0	0	0	0	0	0	0	0	0	0	0	0	0	0	0	0	0	0	0	0	0	0	0	0
BMP2K	BMP2 inducible kinase	GO:2000369 regulation of clathrin-dependent endocytosis;GO:0045747 positive regulation of Notch signaling pathway;GO:0030500 regulation of bone mineralization	GO:0016607 nuclear speck;GO:0016604 nuclear body;GO:0005654 nucleoplasm	GO:0035612 AP-2 adaptor complex binding;GO:0019208 phosphatase regulator activity;GO:0106310 protein serine kinase activity	4		0	0	0	0	0	0	0	0	1	0	0	0	0	0	0	0	0	0	0	0	0	0	0	0	0	0	0	1	0	0	0	0	1	1	0	0	0	0	0	0	0	0	0
BMT2	base methyltransferase of 25S rRNA 2 homolog	GO:0061431 cellular response to methionine;GO:1904640 response to methionine;GO:0031670 cellular response to nutrient	GO:0005829 cytosol;GO:0005737 cytoplasm;GO:0005622 intracellular anatomical structure	GO:1904047 S-adenosyl-L-methionine binding;GO:0008168 methyltransferase activity;GO:0016741 transferase activity, transferring one-carbon groups	1		0	0	1	0	0	0	0	0	0	0	0	0	0	0	0	0	0	0	0	0	0	0	0	0	0	0	0	0	0	0	0	0	0	0	0	0	0	0	0	0	0	0	0
BNIP2	BCL2 interacting protein 2	GO:0090649 response to oxygen-glucose deprivation;GO:0036293 response to decreased oxygen levels;GO:0070482 response to oxygen levels	GO:0005635 nuclear envelope;GO:0048471 perinuclear region of cytoplasm;GO:0031967 organelle envelope	GO:0005096 GTPase activator activity;GO:0030695 GTPase regulator activity;GO:0060589 nucleoside-triphosphatase regulator activity	5		0	1	0	0	0	0	0	0	0	0	0	0	0	0	0	0	0	0	0	0	0	0	0	0	0	0	0	0	0	0	0	0	0	0	0	0	0	0	0	0	0	0	0
BNIP3	BCL2 interacting protein 3	GO:1990144 intrinsic apoptotic signaling pathway in response to hypoxia;GO:0071279 cellular response to cobalt ion;GO:1902109 negative regulation of mitochondrial membrane permeability involved in apoptotic process	GO:0005741 mitochondrial outer membrane;GO:0031968 organelle outer membrane;GO:0019867 outer membrane	GO:0051020 GTPase binding;GO:0042803 protein homodimerization activity;GO:0046983 protein dimerization activity	3		0	0	0	0	1	0	0	0	0	0	0	0	0	0	0	0	0	1	0	0	0	0	0	0	0	0	0	0	0	0	0	0	0	0	0	0	0	0	0	0	0	0	0
BOD1L1	biorientation of chromosomes in cell division 1 like 1	GO:0031297 replication fork processing;GO:0045005 DNA-templated DNA replication maintenance of fidelity;GO:0006261 DNA-templated DNA replication	GO:0048188 Set1C/COMPASS complex;GO:0035097 histone methyltransferase complex;GO:0034708 methyltransferase complex	GO:0005515 protein binding;GO:0005488 binding;GO:0003674 molecular_function	1		0	0	0	0	0	0	0	0	0	0	0	0	0	0	0	0	0	0	0	0	0	0	0	0	0	0	0	0	0	0	0	0	0	0	0	0	0	0	0	0	0	0	0
BOK	BCL2 family apoptosis regulator BOK	GO:1904708 regulation of granulosa cell apoptotic process;GO:1903899 positive regulation of PERK-mediated unfolded protein response;GO:1901382 regulation of chorionic trophoblast cell proliferation	GO:0033106 cis-Golgi network membrane;GO:0005640 nuclear outer membrane;GO:0005801 cis-Golgi network	GO:0051400 BH domain binding;GO:0031625 ubiquitin protein ligase binding;GO:0044389 ubiquitin-like protein ligase binding	1		0	0	0	0	0	0	0	0	0	0	0	0	0	0	0	0	0	0	0	0	0	0	0	0	0	0	0	0	0	0	0	0	0	0	1	0	0	0	0	0	0	0	0
BOLL	boule homolog, RNA binding protein	GO:0070935 3'-UTR-mediated mRNA stabilization;GO:0045948 positive regulation of translational initiation;GO:0048255 mRNA stabilization	GO:0005737 cytoplasm;GO:0005622 intracellular anatomical structure;GO:0110165 cellular anatomical entity	GO:0008494 translation activator activity;GO:0090079 translation regulator activity, nucleic acid binding;GO:0003730 mRNA 3'-UTR binding	1		0	0	0	0	0	0	0	0	0	0	0	0	0	0	0	0	0	0	0	0	0	0	0	0	0	0	0	0	0	0	0	0	0	0	0	0	0	0	0	0	0	0	0
BORA	BORA aurora kinase A activator	GO:0060236 regulation of mitotic spindle organization;GO:0090224 regulation of spindle organization;GO:0032147 activation of protein kinase activity	GO:0072687 meiotic spindle;GO:0005819 spindle;GO:0015630 microtubule cytoskeleton	GO:0019901 protein kinase binding;GO:0019900 kinase binding;GO:0019899 enzyme binding	1		0	0	0	0	0	0	0	0	0	0	0	0	0	0	0	0	0	0	0	0	0	0	0	0	0	0	0	0	0	0	0	0	0	0	0	0	0	0	0	0	0	0	0
BPIFA1	BPI fold containing family A member 1	GO:0002395 immune response in nasopharyngeal-associated lymphoid tissue;GO:1900190 regulation of single-species biofilm formation;GO:1900191 negative regulation of single-species biofilm formation	GO:0005615 extracellular space;GO:0005576 extracellular region;GO:0110165 cellular anatomical entity	GO:0008289 lipid binding;GO:0005515 protein binding;GO:0005488 binding	3		0	0	0	0	0	0	0	0	0	0	0	0	0	0	0	0	0	0	0	0	0	0	0	0	0	0	0	0	0	0	0	0	0	0	0	0	0	0	0	0	0	0	0
BPIFA2	BPI fold containing family A member 2	GO:0042742 defense response to bacterium;GO:0009617 response to bacterium;GO:0098542 defense response to other organism	GO:0030141 secretory granule;GO:0099503 secretory vesicle;GO:0070062 extracellular exosome	GO:0001530 lipopolysaccharide binding;GO:0008289 lipid binding;GO:0097367 carbohydrate derivative binding	8		0	0	0	0	0	0	0	0	0	0	0	0	0	0	0	0	1	0	0	0	0	0	0	0	0	0	0	0	0	0	0	0	0	1	0	0	0	0	0	0	0	0	1
BPIFB1	BPI fold containing family B member 1	GO:0034144 negative regulation of toll-like receptor 4 signaling pathway;GO:0002227 innate immune response in mucosa;GO:0002385 mucosal immune response	GO:0070062 extracellular exosome;GO:1903561 extracellular vesicle;GO:0043230 extracellular organelle	GO:0008289 lipid binding;GO:0005488 binding;GO:0003674 molecular_function	8		0	0	0	0	0	0	0	0	0	0	0	0	0	0	0	0	0	0	1	0	0	0	0	0	1	0	0	0	0	0	0	0	0	1	1	0	0	1	1	0	0	0	0
BPTF	bromodomain PHD finger transcription factor	GO:1990090 cellular response to nerve growth factor stimulus;GO:1990089 response to nerve growth factor;GO:0007492 endoderm development	GO:0016589 NURF complex;GO:0031010 ISWI-type complex;GO:0070603 SWI/SNF superfamily-type complex	GO:0035064 methylated histone binding;GO:0140034 methylation-dependent protein binding;GO:0008094 ATP-dependent activity, acting on DNA	1		0	0	0	0	0	0	0	0	0	0	0	0	0	0	0	0	0	0	0	0	0	0	0	0	0	0	0	0	0	0	0	0	0	0	0	0	0	0	0	0	0	0	0
BRAT1	BRCA1 associated ATM activator 1	GO:0051646 mitochondrion localization;GO:0006006 glucose metabolic process;GO:0010212 response to ionizing radiation	GO:0005654 nucleoplasm;GO:0031981 nuclear lumen;GO:0031974 membrane-enclosed lumen	GO:0005515 protein binding;GO:0005488 binding;GO:0003674 molecular_function	1		0	0	0	0	0	0	0	0	0	0	0	0	0	0	0	0	0	0	0	0	0	0	0	0	0	0	0	0	0	0	0	0	0	0	1	0	0	0	0	0	0	0	0
BRCA1	BRCA1 DNA repair associated	GO:0071681 cellular response to indole-3-methanol;GO:0071680 response to indole-3-methanol;GO:0046600 negative regulation of centriole replication	GO:0031436 BRCA1-BARD1 complex;GO:0070532 BRCA1-B complex;GO:0070533 BRCA1-C complex	GO:0070063 RNA polymerase binding;GO:0002039 p53 binding;GO:0003684 damaged DNA binding	3		0	0	0	0	0	0	0	0	0	0	0	0	0	0	0	0	0	0	0	0	0	0	0	0	0	0	0	0	0	0	0	0	0	0	1	0	0	0	0	0	0	0	0
BRCA2	BRCA2 DNA repair associated	GO:1902298 cell cycle DNA replication maintenance of fidelity;GO:1990426 mitotic recombination-dependent replication fork processing;GO:1990505 mitotic DNA replication maintenance of fidelity	GO:0033593 BRCA2-MAGE-D1 complex;GO:0000800 lateral element;GO:1990391 DNA repair complex	GO:0010484 histone H3 acetyltransferase activity;GO:0010485 histone H4 acetyltransferase activity;GO:0043015 gamma-tubulin binding	1		0	1	0	0	0	0	0	0	0	0	0	0	0	0	0	0	0	0	0	0	0	0	0	0	0	0	0	0	0	0	0	0	0	0	0	0	0	0	0	0	0	0	0
BRD1	bromodomain containing 1	GO:0043249 erythrocyte maturation;GO:0035902 response to immobilization stress;GO:0045648 positive regulation of erythrocyte differentiation	GO:0036409 histone H3-K14 acetyltransferase complex;GO:0070776 MOZ/MORF histone acetyltransferase complex;GO:0070775 H3 histone acetyltransferase complex	GO:0036408 histone H3K14 acetyltransferase activity;GO:0043995 histone H4K5 acetyltransferase activity;GO:0043996 histone H4K8 acetyltransferase activity	2		0	0	0	0	0	0	0	0	0	0	0	0	0	0	0	0	0	0	0	0	0	0	0	0	0	0	0	0	0	0	0	0	0	0	1	0	0	0	0	0	0	0	0
BRD7	bromodomain containing 7	GO:2000819 regulation of nucleotide-excision repair;GO:0045815 transcription initiation-coupled chromatin remodeling;GO:0141137 positive regulation of gene expression, epigenetic	GO:0016586 RSC-type complex;GO:0070603 SWI/SNF superfamily-type complex;GO:0016363 nuclear matrix	GO:0070577 lysine-acetylated histone binding;GO:0140033 acetylation-dependent protein binding;GO:0002039 p53 binding	1		0	0	0	0	0	0	0	0	0	0	0	0	0	0	0	0	0	0	0	0	0	0	0	0	0	0	0	0	0	0	0	0	0	0	0	0	0	0	0	0	0	0	0
BRICD5	BRICHOS domain containing 5	GO:0042127 regulation of cell population proliferation;GO:0050794 regulation of cellular process;GO:0050789 regulation of biological process	GO:0005615 extracellular space;GO:0005576 extracellular region;GO:0016020 membrane	GO:0005515 protein binding;GO:0005488 binding;GO:0003674 molecular_function	4		0	0	0	1	0	0	0	0	0	0	0	0	0	0	0	0	0	0	0	0	0	0	0	0	0	0	0	0	0	0	0	0	0	0	0	0	0	0	0	0	0	0	0
BRIP1	BRCA1 interacting helicase 1	GO:0010705 meiotic DNA double-strand break processing involved in reciprocal meiotic recombination;GO:0007284 spermatogonial cell division;GO:0000706 meiotic DNA double-strand break processing	GO:0070532 BRCA1-B complex;GO:0031965 nuclear membrane;GO:0005635 nuclear envelope	GO:0043139 5'-3' DNA helicase activity;GO:0051539 4 iron, 4 sulfur cluster binding;GO:0003678 DNA helicase activity	2		0	1	0	0	0	0	0	0	0	0	0	0	0	0	0	0	0	0	0	0	0	0	0	0	0	0	0	0	0	0	0	0	0	0	0	1	0	0	0	0	0	0	0
BRMS1	BRMS1 transcriptional repressor and anoikis regulator	GO:2000210 positive regulation of anoikis;GO:0090312 positive regulation of protein deacetylation;GO:2000209 regulation of anoikis	GO:0070822 Sin3-type complex;GO:0000118 histone deacetylase complex;GO:0000228 nuclear chromosome	GO:0051059 NF-kappaB binding;GO:0042826 histone deacetylase binding;GO:0061629 RNA polymerase II-specific DNA-binding transcription factor binding	5		0	0	0	0	0	0	0	0	0	0	0	0	1	0	0	0	0	0	0	0	0	0	0	0	0	1	0	0	0	0	0	0	0	0	0	0	0	0	0	0	1	0	0
BSDC1	BSD domain containing 1		GO:0005737 cytoplasm;GO:0005622 intracellular anatomical structure;GO:0110165 cellular anatomical entity	GO:0005515 protein binding;GO:0005488 binding;GO:0003674 molecular_function	6		0	0	0	0	0	0	0	0	0	0	0	0	0	0	0	0	0	0	0	0	0	0	0	0	0	0	0	1	1	0	0	0	0	1	0	0	0	0	0	0	1	0	0
BSND	barttin CLCNK type accessory subunit beta	GO:1902476 chloride transmembrane transport;GO:0006821 chloride transport;GO:0098661 inorganic anion transmembrane transport	GO:0016323 basolateral plasma membrane;GO:0009925 basal plasma membrane;GO:0045178 basal part of cell	GO:0017081 chloride channel regulator activity;GO:0005254 chloride channel activity;GO:0005253 monoatomic anion channel activity	1	TRAWLER	0	0	0	0	0	0	0	0	0	0	0	0	0	0	0	0	0	0	0	0	0	0	0	0	0	0	0	0	0	0	0	0	0	0	1	0	0	0	0	0	0	0	0
BST2	bone marrow stromal cell antigen 2	GO:0002736 regulation of plasmacytoid dendritic cell cytokine production;GO:0002737 negative regulation of plasmacytoid dendritic cell cytokine production;GO:0002731 negative regulation of dendritic cell cytokine production	GO:0035577 azurophil granule membrane;GO:0005771 multivesicular body;GO:0005766 primary lysosome	GO:0008191 metalloendopeptidase inhibitor activity;GO:0004866 endopeptidase inhibitor activity;GO:0030414 peptidase inhibitor activity	1		0	0	0	0	0	0	0	0	0	0	0	0	0	0	0	0	0	0	0	0	0	0	0	0	0	0	0	0	0	0	0	0	0	0	0	0	0	0	0	0	0	0	0
BTBD10	BTB domain containing 10	GO:0044342 type B pancreatic cell proliferation;GO:0043491 phosphatidylinositol 3-kinase/protein kinase B signal transduction;GO:0050673 epithelial cell proliferation	GO:0001650 fibrillar center;GO:0005730 nucleolus;GO:0005654 nucleoplasm	GO:0005515 protein binding;GO:0005488 binding;GO:0003674 molecular_function	1		1	0	0	0	0	0	0	0	0	1	0	0	0	0	0	0	0	0	0	0	0	0	0	0	0	0	0	0	0	0	0	0	0	0	0	0	0	0	0	0	0	0	0
BTBD16	BTB domain containing 16				1		0	0	0	0	0	0	0	0	0	0	0	0	0	0	0	0	0	0	0	0	0	0	0	0	0	0	0	0	0	0	0	0	0	0	0	0	0	0	1	0	0	0	0
BTBD19	BTB domain containing 19				1		0	0	0	0	0	0	0	0	0	0	0	0	0	0	0	0	0	0	0	0	0	0	0	0	0	0	0	0	0	0	0	0	0	0	0	0	0	0	0	0	0	0	0
BTLA	B and T lymphocyte associated	GO:0002768 immune response-regulating cell surface receptor signaling pathway;GO:0002764 immune response-regulating signaling pathway;GO:0002250 adaptive immune response	GO:0005886 plasma membrane;GO:0071944 cell periphery;GO:0016020 membrane	GO:0038023 signaling receptor activity;GO:0060089 molecular transducer activity;GO:0005515 protein binding	2		0	0	0	0	0	0	0	0	0	0	0	0	0	0	0	0	0	0	0	0	0	0	0	0	0	0	0	0	0	0	1	0	0	0	0	0	0	0	0	0	0	0	0
BUB1	BUB1 mitotic checkpoint serine/threonine kinase	GO:2000720 positive regulation of maintenance of mitotic sister chromatid cohesion, centromeric;GO:2000718 regulation of maintenance of mitotic sister chromatid cohesion, centromeric;GO:0051754 meiotic sister chromatid cohesion, centromeric	GO:0000940 outer kinetochore;GO:0000776 kinetochore;GO:0000779 condensed chromosome, centromeric region	GO:0140995 histone H2A kinase activity;GO:0035173 histone kinase activity;GO:0140993 histone modifying activity	1		0	0	0	0	0	0	0	0	0	0	0	0	0	0	0	0	0	0	0	0	0	0	0	0	0	0	0	0	0	0	0	0	0	0	1	0	0	0	0	0	0	0	0
BUD13	BUD13 homolog	GO:1903241 U2-type prespliceosome assembly;GO:0000245 spliceosomal complex assembly;GO:0022618 protein-RNA complex assembly	GO:0070274 RES complex;GO:0005686 U2 snRNP;GO:0071005 U2-type precatalytic spliceosome	GO:0003723 RNA binding;GO:0003676 nucleic acid binding;GO:0097159 organic cyclic compound binding	1		0	0	0	0	0	0	0	0	0	0	0	0	0	0	0	0	0	0	0	0	0	0	0	0	0	0	0	0	0	0	0	0	0	0	0	0	0	0	0	0	0	0	0
BX255925	None	None	None	None	1		0	0	0	0	0	0	0	0	0	0	0	0	0	0	0	0	0	0	0	0	0	0	0	0	0	0	0	0	0	0	0	0	1	0	0	0	0	0	0	0	0	0	0
C10orf105	chromosome 10 open reading frame 105		GO:0016020 membrane;GO:0110165 cellular anatomical entity;GO:0005575 cellular_component		6		0	0	0	1	0	1	1	0	0	0	0	0	0	0	0	0	0	0	0	0	0	1	0	0	0	0	0	0	0	0	0	0	0	0	0	0	0	0	0	1	0	0	0
C10orf62	chromosome 10 open reading frame 62			GO:0005515 protein binding;GO:0005488 binding;GO:0003674 molecular_function	1		0	0	0	0	0	0	0	0	0	0	0	0	0	0	0	0	0	0	0	0	0	0	0	0	0	0	0	0	0	0	0	0	0	0	0	0	0	0	0	0	0	0	0
C10orf67	chromosome 10 open reading frame 67		GO:0005739 mitochondrion;GO:0005737 cytoplasm;GO:0043231 intracellular membrane-bounded organelle	GO:0005515 protein binding;GO:0005488 binding;GO:0003674 molecular_function	3		0	0	0	0	1	0	0	0	0	0	0	0	0	0	0	0	0	0	0	0	0	0	0	0	0	0	0	0	0	0	0	0	0	0	0	0	0	0	0	0	0	0	0
C11orf16	chromosome 11 open reading frame 16				2		0	0	0	0	0	0	0	0	0	0	0	0	0	0	0	0	0	0	0	0	0	0	0	0	0	0	0	0	0	0	0	0	0	0	0	0	0	0	0	0	0	0	0
C11orf24	chromosome 11 open reading frame 24		GO:0005794 Golgi apparatus;GO:0005654 nucleoplasm;GO:0012505 endomembrane system	GO:0005515 protein binding;GO:0005488 binding;GO:0003674 molecular_function	4		0	0	0	0	0	0	0	0	0	0	0	0	0	0	0	0	0	0	0	0	0	0	0	0	0	0	0	0	0	0	0	0	0	0	0	0	0	0	0	0	0	0	0
C11orf65	chromosome 11 open reading frame 65	GO:0090258 negative regulation of mitochondrial fission;GO:1903215 negative regulation of protein targeting to mitochondrion;GO:1903748 negative regulation of establishment of protein localization to mitochondrion	GO:0005741 mitochondrial outer membrane;GO:0031968 organelle outer membrane;GO:0019867 outer membrane	GO:0005515 protein binding;GO:0005488 binding;GO:0003674 molecular_function	1		0	0	0	0	0	0	0	0	0	0	0	0	0	0	0	0	0	0	0	0	0	0	0	0	0	0	0	0	0	0	0	0	0	0	0	0	0	0	0	0	0	0	0
C11orf71	chromosome 11 open reading frame 71				1		0	0	0	0	0	0	0	0	0	0	0	0	0	0	0	0	0	0	0	0	0	0	0	0	0	0	0	0	0	0	0	0	0	0	0	0	0	0	0	0	0	0	0
C11orf87	chromosome 11 open reading frame 87		GO:0016020 membrane;GO:0110165 cellular anatomical entity;GO:0005575 cellular_component	GO:0005515 protein binding;GO:0005488 binding;GO:0003674 molecular_function	2		0	0	0	0	0	0	0	0	0	0	0	0	0	0	0	0	0	0	0	0	0	0	0	0	0	0	0	0	0	0	0	0	0	0	0	0	0	0	0	0	0	0	0
C11orf95	zinc finger translocation associated	GO:0045892 negative regulation of DNA-templated transcription;GO:1902679 negative regulation of RNA biosynthetic process;GO:0051253 negative regulation of RNA metabolic process	GO:0005634 nucleus;GO:0043231 intracellular membrane-bounded organelle;GO:0043229 intracellular organelle		2		0	0	0	0	0	0	0	0	0	0	0	0	0	0	0	0	0	0	0	0	0	0	0	0	0	1	0	1	0	0	0	0	0	0	0	0	0	0	0	0	0	0	0
C11orf96	chromosome 11 open reading frame 96				1		0	0	0	0	0	0	0	0	0	0	0	0	0	0	0	0	0	0	0	0	0	0	0	0	0	0	0	0	0	0	1	0	0	0	0	0	0	0	0	0	0	0	0
C12orf43	chromosome 12 open reading frame 43	GO:0060061 Spemann organizer formation;GO:0031128 developmental induction;GO:0030178 negative regulation of Wnt signaling pathway	GO:0005635 nuclear envelope;GO:0031967 organelle envelope;GO:0031975 envelope	GO:0005515 protein binding;GO:0005488 binding;GO:0003674 molecular_function	6		0	0	0	0	0	0	1	0	0	0	0	0	0	0	0	0	0	0	0	0	0	0	0	0	0	0	0	0	1	0	0	1	0	0	0	0	0	0	0	0	0	0	0
C12orf54	chromosome 12 open reading frame 54				2		0	0	0	0	0	0	0	0	0	0	0	0	0	0	0	0	0	0	0	0	0	0	0	0	0	0	0	0	0	0	0	0	0	0	0	0	0	0	0	0	0	0	0
C12orf71	chromosome 12 open reading frame 71				1		0	0	0	0	0	0	0	0	0	0	0	0	0	0	0	0	0	0	0	0	0	0	0	0	0	0	0	0	0	0	0	0	0	0	0	0	0	0	0	0	0	0	0
C13orf42	chromosome 13 open reading frame 42				1		0	0	0	0	0	0	0	0	0	0	0	0	0	0	0	0	0	0	0	0	0	0	0	0	0	0	0	0	0	0	0	0	0	0	0	0	0	0	0	0	0	0	0
C13orf46	chromosome 13 open reading frame 46				1		0	0	0	0	0	0	0	0	0	0	0	0	0	0	0	0	0	0	0	0	0	0	0	0	0	0	0	0	0	0	0	0	0	0	0	0	0	0	0	0	0	0	0
C15orf39	chromosome 15 open reading frame 39		GO:0005829 cytosol;GO:0005737 cytoplasm;GO:0005622 intracellular anatomical structure		1		0	0	0	0	0	0	0	0	0	0	0	0	0	0	0	0	0	0	0	0	0	0	0	0	0	0	0	0	0	0	0	0	0	0	0	0	0	0	0	0	0	0	0
C15orf48	chromosome 15 open reading frame 48	GO:0009617 response to bacterium;GO:0051707 response to other organism;GO:0043207 response to external biotic stimulus	GO:0005751 mitochondrial respiratory chain complex IV;GO:0045277 respiratory chain complex IV;GO:0070069 cytochrome complex	GO:0005515 protein binding;GO:0005488 binding;GO:0003674 molecular_function	1		0	0	0	0	0	0	0	0	0	0	0	0	0	0	0	0	0	0	0	0	0	0	0	0	0	0	0	0	0	0	0	0	0	0	0	0	0	0	0	0	0	0	0
C15orf65	piercer of microtubule wall 2	GO:0035082 axoneme assembly;GO:0001578 microtubule bundle formation;GO:0007368 determination of left/right symmetry	GO:0005879 axonemal microtubule;GO:0005881 cytoplasmic microtubule;GO:0005930 axoneme	GO:0005515 protein binding;GO:0005488 binding;GO:0003674 molecular_function	8		0	0	0	0	0	1	1	0	0	0	0	0	0	0	1	0	0	0	1	0	0	0	0	0	0	1	0	0	0	0	0	0	0	0	0	0	0	1	1	0	0	0	0
C16orf46	chromosome 16 open reading frame 46		GO:0005654 nucleoplasm;GO:0031981 nuclear lumen;GO:0005829 cytosol		1		0	0	0	0	0	0	0	0	0	0	0	0	0	0	0	0	0	0	0	0	0	0	0	0	0	0	0	0	0	0	0	0	0	0	0	0	0	0	0	0	0	0	0
C16orf70	phagosome assembly factor 1	GO:0043001 Golgi to plasma membrane protein transport;GO:0006893 Golgi to plasma membrane transport;GO:0061951 establishment of protein localization to plasma membrane	GO:0000407 phagophore assembly site;GO:0030672 synaptic vesicle membrane;GO:0099501 exocytic vesicle membrane	GO:0005515 protein binding;GO:0005488 binding;GO:0003674 molecular_function	1		0	0	0	0	0	0	0	0	0	0	0	0	0	0	0	0	0	0	0	0	0	0	0	0	0	0	0	0	1	0	0	0	0	0	0	0	0	0	0	0	0	0	0
C16orf71	dynein axonemal assembly factor 8	GO:0036158 outer dynein arm assembly;GO:0070286 axonemal dynein complex assembly;GO:0035082 axoneme assembly	GO:0120293 dynein axonemal particle;GO:0043232 intracellular non-membrane-bounded organelle;GO:0043228 non-membrane-bounded organelle	GO:0070840 dynein complex binding;GO:0044877 protein-containing complex binding;GO:0005488 binding	5		0	0	0	0	0	0	0	0	0	0	0	0	0	0	0	0	0	0	0	0	0	0	0	0	0	0	0	0	0	0	0	0	0	0	0	0	0	0	0	0	0	0	0
C16orf89	chromosome 16 open reading frame 89		GO:0070062 extracellular exosome;GO:1903561 extracellular vesicle;GO:0043230 extracellular organelle	GO:0042803 protein homodimerization activity;GO:0046983 protein dimerization activity;GO:0042802 identical protein binding	3		0	0	0	0	0	0	0	0	0	0	0	0	0	0	0	0	0	0	0	0	0	0	0	0	0	0	0	0	1	0	0	0	0	0	0	0	0	0	0	0	0	0	0
C16orf92	chromosome 16 open reading frame 92	GO:0007342 fusion of sperm to egg plasma membrane involved in single fertilization;GO:0045026 plasma membrane fusion;GO:0007009 plasma membrane organization	GO:0005886 plasma membrane;GO:0071944 cell periphery;GO:0016020 membrane	GO:0005515 protein binding;GO:0005488 binding;GO:0003674 molecular_function	4		0	0	0	0	1	0	0	0	0	0	0	0	0	0	0	0	0	0	0	0	0	0	0	0	0	0	0	0	1	0	0	0	0	0	0	0	0	0	0	0	0	0	0
C16orf96	chromosome 16 open reading frame 96				3		0	0	0	0	0	0	0	0	0	0	0	0	0	0	0	0	0	0	0	0	0	0	0	0	0	0	0	0	0	0	0	0	0	0	0	0	0	0	0	0	0	0	0
C17orf100	chromosome 17 open reading frame 100				2		0	0	0	0	0	0	0	0	0	0	0	0	0	0	0	0	0	0	0	0	0	0	0	0	0	0	0	0	1	0	0	0	0	0	0	0	0	0	0	0	0	0	0
C17orf113	chromosome 17 open reading frame 113				2		0	0	0	0	0	0	0	0	0	0	0	0	0	0	0	0	0	0	0	0	0	0	0	0	0	0	0	0	0	0	0	0	0	0	0	0	0	0	0	0	0	0	0
C17orf50	chromosome 17 open reading frame 50			GO:0005515 protein binding;GO:0005488 binding;GO:0003674 molecular_function	2		0	0	0	0	0	0	0	0	0	0	0	0	0	0	0	0	0	0	0	0	0	0	0	0	0	0	0	0	0	0	0	0	0	0	0	0	0	0	0	0	0	0	0
C17orf75	chromosome 17 open reading frame 75	GO:0099041 vesicle tethering to Golgi;GO:0099022 vesicle tethering;GO:0006903 vesicle targeting	GO:0005802 trans-Golgi network;GO:0098791 Golgi apparatus subcompartment;GO:0031984 organelle subcompartment	GO:0005515 protein binding;GO:0005488 binding;GO:0003674 molecular_function	1		0	0	0	0	0	0	0	0	0	0	0	0	0	0	0	0	0	0	0	0	0	0	0	0	0	0	0	0	0	0	0	0	0	0	1	0	0	0	0	0	0	0	0
C17orf78	chromosome 17 open reading frame 78		GO:0016020 membrane;GO:0110165 cellular anatomical entity;GO:0005575 cellular_component		1		0	0	0	0	0	0	0	0	0	0	0	0	0	0	0	0	0	0	0	0	0	0	0	0	0	0	0	0	0	0	0	0	0	0	0	0	0	0	0	0	0	0	0
C17orf80	mitochondrial nucleoid associated protein 1	GO:0008150 biological_process	GO:0009295 nucleoid;GO:0042645 mitochondrial nucleoid;GO:0005759 mitochondrial matrix	GO:0005515 protein binding;GO:0005488 binding;GO:0003674 molecular_function	1		0	0	0	0	0	0	0	0	0	0	0	0	0	0	0	0	0	0	0	0	0	0	0	0	0	0	0	0	0	0	0	0	0	0	0	0	0	0	0	0	0	0	0
C17orf97	ligand of ATE1	GO:0016598 protein arginylation;GO:0140694 non-membrane-bounded organelle assembly;GO:0006511 ubiquitin-dependent protein catabolic process	GO:0005730 nucleolus;GO:0031981 nuclear lumen;GO:0043232 intracellular non-membrane-bounded organelle	GO:0140693 molecular condensate scaffold activity;GO:0030674 protein-macromolecule adaptor activity;GO:0060090 molecular adaptor activity	1		1	0	0	0	0	0	0	0	0	0	0	0	0	0	0	0	0	0	0	0	0	0	0	0	1	0	0	0	0	0	0	0	0	0	0	0	0	0	0	0	0	0	0
C17orf99	chromosome 17 open reading frame 99	GO:2000557 regulation of immunoglobulin production in mucosal tissue;GO:2000558 positive regulation of immunoglobulin production in mucosal tissue;GO:0002313 mature B cell differentiation involved in immune response	GO:0009897 external side of plasma membrane;GO:0098552 side of membrane;GO:0009986 cell surface	GO:0005125 cytokine activity;GO:0048018 receptor ligand activity;GO:0030546 signaling receptor activator activity	1		0	0	0	0	0	0	0	0	0	0	0	0	0	0	0	0	0	0	0	0	0	0	0	0	0	0	0	0	0	0	0	0	0	0	0	0	0	0	0	0	0	0	0
C18orf21	chromosome 18 open reading frame 21				1		0	0	0	0	0	0	0	0	0	0	0	0	0	0	0	0	0	0	0	0	0	0	0	0	0	0	0	0	0	0	0	0	0	0	0	0	1	0	0	0	0	0	0
C19orf33	chromosome 19 open reading frame 33	GO:0008150 biological_process	GO:0005730 nucleolus;GO:0005654 nucleoplasm;GO:0031981 nuclear lumen		1		0	0	0	0	0	0	0	0	0	0	0	0	0	0	0	0	0	0	0	0	0	0	0	0	0	0	0	0	0	0	0	0	0	0	0	0	0	0	0	0	0	0	0
C19orf57	break repair meiotic recombinase recruitment factor 1	GO:1990918 double-strand break repair involved in meiotic recombination;GO:0007144 female meiosis I;GO:0007143 female meiotic nuclear division	GO:0005694 chromosome;GO:0043232 intracellular non-membrane-bounded organelle;GO:0043228 non-membrane-bounded organelle	GO:0005515 protein binding;GO:0005488 binding;GO:0003674 molecular_function	1		0	0	0	0	0	0	0	0	0	0	0	0	0	0	0	0	0	0	0	0	0	0	0	0	0	0	0	0	0	0	0	0	0	0	0	0	0	0	0	0	0	0	0
C19orf73	chromosome 19 open reading frame 73			GO:0005515 protein binding;GO:0005488 binding;GO:0003674 molecular_function	4		0	0	0	0	0	0	0	0	0	0	0	0	1	0	0	0	0	0	0	0	0	0	0	0	0	0	0	0	0	1	0	0	0	0	0	0	0	0	0	0	0	1	0
C1QB	complement C1q B chain	GO:0098883 synapse pruning;GO:0150146 cell junction disassembly;GO:0006958 complement activation, classical pathway	GO:0005602 complement component C1 complex;GO:0062167 complement component C1q complex;GO:0005581 collagen trimer	GO:0005515 protein binding;GO:0005488 binding;GO:0003674 molecular_function	1		0	0	0	0	0	0	0	0	0	0	0	0	0	0	0	0	0	0	0	0	0	0	0	0	0	0	0	0	0	0	0	0	0	0	0	0	0	0	0	0	0	0	0
C1QL3	complement C1q like 3	GO:0097107 postsynaptic density assembly;GO:0098698 postsynaptic specialization assembly;GO:0099633 protein localization to postsynaptic specialization membrane	GO:0043083 synaptic cleft;GO:0098686 hippocampal mossy fiber to CA3 synapse;GO:0005581 collagen trimer	GO:0042802 identical protein binding;GO:0005515 protein binding;GO:0005488 binding	1		0	0	0	0	0	0	0	0	0	0	0	0	0	0	0	0	0	0	0	0	0	0	0	0	0	0	0	0	1	0	0	0	0	0	0	0	0	0	0	0	0	0	0
C1QTNF1	C1q and TNF related 1	GO:2000857 positive regulation of mineralocorticoid secretion;GO:2000860 positive regulation of aldosterone secretion;GO:2000855 regulation of mineralocorticoid secretion	GO:0005581 collagen trimer;GO:0005615 extracellular space;GO:0005576 extracellular region	GO:0005518 collagen binding;GO:0044877 protein-containing complex binding;GO:0042802 identical protein binding	1		0	0	0	0	0	0	0	0	0	0	0	0	0	0	0	0	0	0	0	0	0	0	0	0	0	0	0	0	0	0	0	0	0	0	0	0	0	0	0	0	0	0	0
C1QTNF2	C1q and TNF related 2	GO:0019216 regulation of lipid metabolic process;GO:0080090 regulation of primary metabolic process;GO:0019222 regulation of metabolic process	GO:0005581 collagen trimer;GO:0005576 extracellular region;GO:0032991 protein-containing complex	GO:0005515 protein binding;GO:0005488 binding;GO:0003674 molecular_function	3		0	0	0	0	0	0	0	0	0	0	0	0	0	0	0	0	0	0	0	0	0	0	0	0	0	0	0	0	0	0	0	0	0	0	0	0	0	0	0	0	0	0	0
C1QTNF8	C1q and TNF related 8	GO:2000147 positive regulation of cell motility;GO:0040017 positive regulation of locomotion;GO:2000145 regulation of cell motility	GO:0005581 collagen trimer;GO:0005615 extracellular space;GO:0005576 extracellular region	GO:0005515 protein binding;GO:0005488 binding;GO:0003674 molecular_function	1		0	0	0	0	0	0	0	0	0	0	0	0	0	0	0	0	0	0	0	0	0	0	0	0	0	0	0	0	0	0	0	0	0	0	0	0	0	0	0	0	0	0	1
C1R	complement C1r	GO:0006958 complement activation, classical pathway;GO:0031638 zymogen activation;GO:0002455 humoral immune response mediated by circulating immunoglobulin	GO:0072562 blood microparticle;GO:0070062 extracellular exosome;GO:1903561 extracellular vesicle	GO:0140313 molecular sequestering activity;GO:0004252 serine-type endopeptidase activity;GO:0008236 serine-type peptidase activity	4		0	1	0	0	0	0	0	0	0	0	0	0	0	0	0	0	0	0	0	0	0	0	0	0	0	0	0	0	0	0	0	0	0	0	0	0	0	0	1	0	0	0	0
C1S	complement C1s	GO:0006958 complement activation, classical pathway;GO:0002455 humoral immune response mediated by circulating immunoglobulin;GO:0006956 complement activation	GO:0072562 blood microparticle;GO:0005615 extracellular space;GO:0005576 extracellular region	GO:0004252 serine-type endopeptidase activity;GO:0008236 serine-type peptidase activity;GO:0017171 serine hydrolase activity	6		0	0	0	0	0	0	0	0	0	0	0	1	0	1	0	0	0	0	0	0	0	0	0	0	0	0	0	0	0	0	0	0	0	0	0	0	0	0	0	0	0	0	0
C1orf116	chromosome 1 open reading frame 116	GO:0008150 biological_process	GO:0070062 extracellular exosome;GO:1903561 extracellular vesicle;GO:0043230 extracellular organelle	GO:0005515 protein binding;GO:0005488 binding;GO:0003674 molecular_function	1		0	0	0	0	0	0	0	0	0	0	0	0	0	0	0	0	0	0	0	0	0	0	0	0	0	0	0	0	0	0	0	0	0	0	0	0	0	0	0	0	0	0	0
C1orf131	chromosome 1 open reading frame 131	GO:0042274 ribosomal small subunit biogenesis;GO:0042254 ribosome biogenesis;GO:0022613 ribonucleoprotein complex biogenesis	GO:0032040 small-subunit processome;GO:0030684 preribosome;GO:1990904 ribonucleoprotein complex	GO:0003723 RNA binding;GO:0003676 nucleic acid binding;GO:0097159 organic cyclic compound binding	1		0	0	0	0	0	0	0	0	0	0	0	0	0	0	0	0	0	0	0	0	0	0	0	0	0	0	0	0	0	0	0	0	0	0	1	0	0	0	0	0	0	0	0
C1orf162	chromosome 1 open reading frame 162		GO:0016020 membrane;GO:0110165 cellular anatomical entity;GO:0005575 cellular_component		5		0	0	0	0	0	0	0	0	0	0	0	0	0	0	0	0	1	0	0	0	0	0	0	0	0	0	0	0	0	1	0	0	0	0	0	0	0	0	0	0	0	1	1
C1orf167	chromosome 1 open reading frame 167				27		0	0	0	0	0	0	1	0	1	0	0	1	0	1	1	0	1	0	1	0	0	0	0	1	1	0	0	1	0	1	0	1	1	1	1	1	0	1	1	0	1	0	1
C1orf226	chromosome 1 open reading frame 226				3		0	0	0	0	0	0	0	0	0	0	0	0	0	0	0	0	0	0	0	0	0	0	0	0	0	0	0	0	0	0	0	0	0	0	1	0	0	0	0	0	0	0	0
C1orf56	chromosome 1 open reading frame 56	GO:0042127 regulation of cell population proliferation;GO:0050794 regulation of cellular process;GO:0050789 regulation of biological process	GO:0005576 extracellular region;GO:0110165 cellular anatomical entity;GO:0005575 cellular_component	GO:0005515 protein binding;GO:0005488 binding;GO:0003674 molecular_function	2		0	0	0	0	0	0	0	0	0	0	0	0	0	0	0	0	0	0	0	0	0	0	0	0	0	0	0	0	0	0	0	0	0	0	0	0	0	0	0	0	0	0	0
C1orf68	KPRP N-terminal and LCE C-terminal like protein	GO:0008544 epidermis development;GO:0009888 tissue development;GO:0048856 anatomical structure development		GO:0003674 molecular_function	3		0	0	0	0	0	0	1	0	0	0	0	0	0	0	0	0	0	0	0	0	0	0	0	0	0	0	0	0	0	0	0	0	0	0	0	0	0	0	0	0	0	0	0
C2	complement C2	GO:2000427 positive regulation of apoptotic cell clearance;GO:2000425 regulation of apoptotic cell clearance;GO:0097066 response to thyroid hormone	GO:0070062 extracellular exosome;GO:1903561 extracellular vesicle;GO:0043230 extracellular organelle	GO:0004252 serine-type endopeptidase activity;GO:0008236 serine-type peptidase activity;GO:0017171 serine hydrolase activity	1		1	0	0	0	0	0	0	0	0	0	0	0	0	0	0	0	0	0	0	0	0	0	0	0	1	0	0	0	0	0	0	0	0	0	0	0	0	0	0	0	0	0	0
C20orf141	chromosome 20 open reading frame 141		GO:0016020 membrane;GO:0110165 cellular anatomical entity;GO:0005575 cellular_component	GO:0005515 protein binding;GO:0005488 binding;GO:0003674 molecular_function	1		0	0	0	0	0	0	0	0	0	0	0	0	0	0	0	0	0	0	0	0	0	0	0	0	0	0	0	0	0	0	0	0	0	0	0	0	0	0	0	0	0	0	0
C20orf144	chromosome 20 open reading frame 144				1		0	0	0	0	0	0	0	0	0	0	0	0	0	0	0	0	0	0	0	0	0	0	0	0	0	0	0	0	0	0	0	0	0	0	0	0	0	0	0	0	0	0	0
C20orf27	adipose secreted signaling protein	GO:0010739 positive regulation of protein kinase A signaling;GO:0010738 regulation of protein kinase A signaling;GO:1990845 adaptive thermogenesis	GO:0005615 extracellular space;GO:0005576 extracellular region;GO:0110165 cellular anatomical entity	GO:0008157 protein phosphatase 1 binding;GO:0019903 protein phosphatase binding;GO:0019902 phosphatase binding	4		0	0	0	0	0	0	0	0	0	0	0	0	0	0	0	0	0	0	0	0	0	0	0	0	0	0	0	0	0	0	0	0	0	0	1	0	0	0	0	0	0	0	1
C20orf96	chromosome 20 open reading frame 96				1		1	0	0	0	0	0	0	0	0	0	0	0	0	0	0	0	0	0	1	0	0	0	0	0	0	0	0	0	0	0	0	0	0	0	0	0	0	0	0	0	0	0	0
C21orf58	chromosome 21 open reading frame 58				6		0	0	0	0	0	0	0	0	0	1	0	0	0	0	0	0	0	0	0	0	0	0	0	0	0	0	0	1	0	0	0	0	1	0	0	0	0	0	0	0	1	0	0
C21orf62	exosomal polycystin 1 interacting protein	GO:0140495 migracytosis;GO:0160040 mitocytosis;GO:0048311 mitochondrion distribution	GO:0140494 migrasome;GO:0070062 extracellular exosome;GO:1903561 extracellular vesicle	GO:0005515 protein binding;GO:0005488 binding;GO:0003674 molecular_function	4		0	0	0	0	0	0	0	0	0	0	0	0	0	0	0	0	0	0	0	0	0	0	0	0	0	0	0	1	0	0	0	1	1	0	0	0	0	0	0	0	0	0	0
C22orf31	chromosome 22 open reading frame 31				1		0	0	0	0	0	0	0	0	0	0	0	0	0	0	0	0	0	0	0	0	0	0	0	0	0	0	0	0	0	0	0	0	0	0	0	0	0	0	0	0	0	0	0
C2CD3	C2 domain containing 3 centriole elongation regulator	GO:0021997 neural plate axis specification;GO:0061511 centriole elongation;GO:0060896 neural plate pattern specification	GO:0034451 centriolar satellite;GO:0005814 centriole;GO:0036064 ciliary basal body	GO:0005515 protein binding;GO:0005488 binding;GO:0003674 molecular_function	1		0	0	0	0	0	0	0	0	0	0	0	0	0	0	0	0	0	0	0	0	0	0	0	0	0	0	0	0	0	0	0	0	0	0	0	0	0	0	0	0	0	0	0
C2CD6	C2 calcium dependent domain containing 6	GO:0048240 sperm capacitation;GO:0030317 flagellated sperm motility;GO:0097722 sperm motility	GO:0036128 CatSper complex;GO:0097228 sperm principal piece;GO:0005891 voltage-gated calcium channel complex	GO:0005515 protein binding;GO:0005488 binding;GO:0003674 molecular_function	6		0	0	0	0	0	0	0	0	0	0	0	0	0	0	0	0	0	0	0	0	0	0	0	0	0	0	0	0	0	0	0	0	0	0	0	0	0	0	0	0	0	0	0
C2orf15	chromosome 2 open reading frame 15			GO:0003723 RNA binding;GO:0003676 nucleic acid binding;GO:0097159 organic cyclic compound binding	1		0	0	0	0	0	1	0	0	0	0	0	0	0	0	0	0	0	0	0	0	0	0	0	0	0	0	0	0	0	0	0	0	0	0	0	0	0	0	0	0	0	0	0
C2orf16	SPATA31 subfamily H member 1		GO:0070062 extracellular exosome;GO:1903561 extracellular vesicle;GO:0043230 extracellular organelle		13		0	1	0	1	1	0	1	0	0	0	0	0	0	0	0	0	0	0	0	0	0	0	0	0	0	0	0	0	0	0	0	0	0	0	0	0	0	0	0	0	0	0	0
C2orf72	chromosome 2 open reading frame 72				1		0	0	0	0	0	0	0	0	0	0	0	0	0	0	0	0	0	0	0	0	0	0	0	0	0	0	0	0	0	0	0	0	0	0	0	0	0	0	0	0	0	0	0
C2orf74	chromosome 2 open reading frame 74		GO:0016020 membrane;GO:0110165 cellular anatomical entity;GO:0005575 cellular_component	GO:0005515 protein binding;GO:0005488 binding;GO:0003674 molecular_function	3		0	0	0	0	0	0	0	0	0	0	0	0	0	0	0	0	0	0	0	0	0	0	0	0	0	0	0	0	0	0	0	0	0	0	1	0	0	0	0	0	0	0	0
C2orf81	chromosome 2 open reading frame 81				1		0	0	0	0	0	0	0	0	0	0	0	0	0	0	0	0	0	0	0	0	0	0	0	0	0	0	0	0	0	0	0	0	0	0	0	0	0	0	0	0	0	0	0
C2orf88	chromosome 2 open reading frame 88		GO:0005886 plasma membrane;GO:0071944 cell periphery;GO:0016020 membrane	GO:0034237 protein kinase A regulatory subunit binding;GO:0051018 protein kinase A binding;GO:0005515 protein binding	1		0	0	0	0	0	0	0	0	0	0	0	0	0	0	0	0	0	0	0	0	0	0	0	0	0	0	0	0	0	0	0	0	0	0	0	0	0	0	0	0	0	0	0
C3AR1	complement C3a receptor 1	GO:0038178 complement component C5a signaling pathway;GO:0002430 complement receptor mediated signaling pathway;GO:0010759 positive regulation of macrophage chemotaxis	GO:0035577 azurophil granule membrane;GO:0035579 specific granule membrane;GO:0005766 primary lysosome	GO:0004876 complement component C3a receptor activity;GO:0004878 complement component C5a receptor activity;GO:0001847 opsonin receptor activity	3		0	1	0	0	0	0	0	0	0	0	0	0	0	0	0	0	0	0	0	0	0	0	0	0	0	0	0	0	0	0	0	0	0	0	0	0	0	0	0	0	0	0	0
C3orf14	centrosomal protein 15		GO:0005929 cilium;GO:0120025 plasma membrane bounded cell projection;GO:0042995 cell projection		1		0	0	0	0	0	0	0	0	0	0	0	0	0	0	0	0	0	0	0	0	0	0	0	0	0	0	0	0	0	0	0	0	0	0	0	0	0	0	0	0	0	0	0
C3orf20	chromosome 3 open reading frame 20		GO:0016020 membrane;GO:0005737 cytoplasm;GO:0005622 intracellular anatomical structure		2		0	0	0	0	1	0	0	0	0	0	0	0	0	0	0	0	0	0	0	0	0	0	0	0	0	0	0	0	0	0	0	0	0	0	0	0	0	0	0	0	0	0	0
C3orf33	chromosome 3 open reading frame 33	GO:0070373 negative regulation of ERK1 and ERK2 cascade;GO:0043409 negative regulation of MAPK cascade;GO:0070372 regulation of ERK1 and ERK2 cascade	GO:0005615 extracellular space;GO:0005576 extracellular region;GO:0016020 membrane	GO:0005515 protein binding;GO:0005488 binding;GO:0003674 molecular_function	1		0	0	0	0	1	0	0	0	0	0	0	0	0	0	0	0	0	0	0	0	0	0	0	0	0	0	0	0	0	0	0	0	0	0	0	0	0	0	0	0	0	0	0
C3orf36	chromosome 3 putative open reading frame 36			GO:0005515 protein binding;GO:0005488 binding;GO:0003674 molecular_function	8		0	0	0	0	1	0	1	0	0	0	0	0	0	0	0	0	0	0	0	0	0	0	0	0	0	0	0	0	0	0	0	0	0	1	0	0	0	0	0	0	0	0	1
C3orf38	chromosome 3 open reading frame 38	GO:0043065 positive regulation of apoptotic process;GO:0043068 positive regulation of programmed cell death;GO:0006915 apoptotic process	GO:0005634 nucleus;GO:0043231 intracellular membrane-bounded organelle;GO:0043229 intracellular organelle	GO:0003674 molecular_function	1		0	0	0	0	0	0	0	0	0	0	0	0	0	0	0	0	0	0	0	0	0	0	0	0	0	0	0	0	0	0	0	0	0	0	0	0	0	0	0	0	0	0	0
C3orf49	chromosome 3 open reading frame 49				1		0	0	0	0	0	0	0	0	0	0	0	0	0	0	0	0	0	0	0	0	0	0	0	0	0	0	0	0	0	0	0	0	0	0	0	0	0	0	0	0	0	0	0
C3orf52	chromosome 3 open reading frame 52		GO:0005783 endoplasmic reticulum;GO:0012505 endomembrane system;GO:0005886 plasma membrane	GO:0005515 protein binding;GO:0005488 binding;GO:0003674 molecular_function	5		0	0	0	0	0	0	0	0	0	0	0	0	0	0	0	0	0	0	0	0	0	0	1	0	0	0	0	1	1	0	0	0	0	0	0	0	0	0	0	0	0	0	0
C4BPA	complement component 4 binding protein alpha	GO:0009608 response to symbiont;GO:0009609 response to symbiotic bacterium;GO:0045959 negative regulation of complement activation, classical pathway	GO:0072562 blood microparticle;GO:0005615 extracellular space;GO:0005576 extracellular region	GO:0003723 RNA binding;GO:0003676 nucleic acid binding;GO:0097159 organic cyclic compound binding	4		0	0	0	0	1	0	0	0	0	0	0	0	0	0	0	0	0	0	0	0	0	0	0	0	0	0	0	0	0	0	0	0	0	0	0	0	0	0	0	0	0	0	0
C4orf17	chromosome 4 open reading frame 17			GO:0005515 protein binding;GO:0005488 binding;GO:0003674 molecular_function	1		0	0	1	0	0	0	0	0	0	0	0	0	0	0	0	0	0	0	0	0	0	0	0	0	0	0	0	0	0	0	0	0	0	0	0	0	0	0	0	0	0	0	0
C4orf3	chromosome 4 open reading frame 3		GO:0005789 endoplasmic reticulum membrane;GO:0098827 endoplasmic reticulum subcompartment;GO:0042175 nuclear outer membrane-endoplasmic reticulum membrane network		2		0	0	0	0	0	0	0	0	0	0	0	0	0	0	0	0	0	0	0	0	0	0	0	0	0	0	0	0	0	0	0	0	0	0	0	0	0	1	0	0	0	0	0
C4orf33	chromosome 4 open reading frame 33			GO:0005515 protein binding;GO:0005488 binding;GO:0003674 molecular_function	1		0	0	0	0	0	0	0	0	0	0	0	0	0	0	0	0	0	0	0	0	0	0	0	0	0	0	0	0	0	0	0	0	0	0	0	0	0	0	0	0	0	0	0
C4orf47	cilia and flagella associated protein 96		GO:0005881 cytoplasmic microtubule;GO:0097731 9+0 non-motile cilium;GO:0097730 non-motile cilium		1		0	0	0	0	0	0	0	0	0	0	0	0	0	0	0	0	0	0	0	0	0	0	0	0	0	0	0	0	0	0	0	0	0	0	0	0	0	0	0	0	0	0	0
C4orf48	NELL2 interacting cell ontogeny regulator 1	GO:0007283 spermatogenesis;GO:0048232 male gamete generation;GO:0007276 gamete generation	GO:0005615 extracellular space;GO:0005576 extracellular region;GO:0110165 cellular anatomical entity		3		0	0	0	0	0	0	0	0	0	0	0	0	0	0	0	0	0	0	0	0	0	0	0	0	0	0	0	0	0	0	0	0	0	0	0	0	0	0	0	0	0	0	0
C4orf50	chromosome 4 open reading frame 50				3		0	0	0	0	0	0	0	0	0	0	0	0	0	0	0	0	0	0	0	1	0	0	0	0	0	0	0	0	0	0	0	0	0	0	0	0	0	0	0	0	0	0	0
C5	complement C5	GO:0010760 negative regulation of macrophage chemotaxis;GO:1905522 negative regulation of macrophage migration;GO:0006957 complement activation, alternative pathway	GO:0005579 membrane attack complex;GO:0046930 pore complex;GO:0098797 plasma membrane protein complex	GO:0008009 chemokine activity;GO:0042379 chemokine receptor binding;GO:0004866 endopeptidase inhibitor activity	4		0	0	0	0	1	0	0	0	0	0	0	1	0	0	0	0	0	0	0	0	0	0	0	0	0	0	0	0	0	0	0	0	0	0	0	1	0	0	0	0	0	0	0
C5orf15	chromosome 5 open reading frame 15		GO:0016020 membrane;GO:0110165 cellular anatomical entity;GO:0005575 cellular_component		1		0	0	0	0	0	0	0	0	0	0	0	0	0	0	0	0	0	0	0	0	0	0	0	0	0	0	0	0	0	0	0	0	0	0	0	0	0	0	0	0	0	0	0
C5orf47	chromosome 5 open reading frame 47				1		0	0	0	0	0	0	0	0	0	0	0	0	0	0	0	0	0	0	0	0	0	0	0	0	0	0	0	0	0	0	0	0	0	0	0	0	0	0	0	0	0	0	0
C5orf52	chromosome 5 open reading frame 52				9		0	0	0	0	1	0	0	0	0	0	0	0	0	0	0	0	0	1	0	0	0	0	0	0	1	0	0	0	0	1	1	0	0	1	0	0	0	0	1	0	0	1	0
C6	complement C6	GO:0006958 complement activation, classical pathway;GO:0002455 humoral immune response mediated by circulating immunoglobulin;GO:0006956 complement activation	GO:0005579 membrane attack complex;GO:0046930 pore complex;GO:0098797 plasma membrane protein complex	GO:0005515 protein binding;GO:0005488 binding;GO:0003674 molecular_function	3		0	1	0	0	0	0	0	0	0	0	0	0	0	0	0	0	0	0	0	0	0	0	0	0	0	0	0	0	0	0	0	0	0	0	0	0	0	0	0	0	0	0	0
C6orf118	chromosome 6 open reading frame 118				2		0	0	0	0	0	0	0	0	0	0	0	0	0	0	0	0	0	0	0	0	0	0	0	0	0	0	0	0	0	0	0	0	0	0	0	0	0	0	0	0	0	0	0
C6orf136	chromosome 6 open reading frame 136				2		0	0	0	0	0	0	0	0	0	0	0	0	0	0	0	0	0	0	0	0	0	0	0	0	0	0	0	0	0	0	0	0	0	0	0	0	0	0	0	0	0	0	0
C6orf201	testis expressed 56, pseudogene				19		0	1	1	0	0	0	1	0	0	1	0	1	0	0	0	1	0	0	0	0	0	0	0	0	1	0	0	0	1	0	0	1	0	0	0	0	1	0	1	0	1	0	0
C6orf52	chromosome 6 open reading frame 52	GO:0001514 selenocysteine incorporation;GO:0006451 translational readthrough;GO:0006414 translational elongation	GO:0005634 nucleus;GO:0043231 intracellular membrane-bounded organelle;GO:0043229 intracellular organelle	GO:0000049 tRNA binding;GO:0003723 RNA binding;GO:0003676 nucleic acid binding	1		0	0	0	0	0	0	0	0	0	0	0	0	0	0	0	0	0	0	0	0	0	0	0	0	0	0	0	0	0	0	0	0	0	0	0	0	0	0	0	0	0	0	0
C6orf89	chromosome 6 open reading frame 89	GO:0050673 epithelial cell proliferation;GO:0042060 wound healing;GO:0045787 positive regulation of cell cycle	GO:0030496 midbody;GO:0000139 Golgi membrane;GO:0005730 nucleolus	GO:0005515 protein binding;GO:0005488 binding;GO:0003674 molecular_function	2		0	0	0	0	0	0	0	0	0	0	0	0	0	0	0	0	0	0	0	0	0	0	0	0	0	0	0	0	0	0	0	0	0	0	0	0	0	1	1	0	0	0	0
C7	complement C7	GO:0006957 complement activation, alternative pathway;GO:0006958 complement activation, classical pathway;GO:0002455 humoral immune response mediated by circulating immunoglobulin	GO:0005579 membrane attack complex;GO:0046930 pore complex;GO:0098797 plasma membrane protein complex		5		0	0	0	1	0	0	0	0	0	0	0	0	0	0	0	0	0	0	0	0	0	0	0	0	0	0	0	0	0	0	0	0	0	0	0	0	0	0	0	0	0	0	0
C8A	complement C8 alpha chain	GO:0006957 complement activation, alternative pathway;GO:0006958 complement activation, classical pathway;GO:0002455 humoral immune response mediated by circulating immunoglobulin	GO:0005579 membrane attack complex;GO:0046930 pore complex;GO:0072562 blood microparticle	GO:0001848 complement binding;GO:0044877 protein-containing complex binding;GO:0005515 protein binding	5		0	1	1	0	0	0	0	0	0	0	0	0	0	0	0	0	0	0	0	0	0	0	0	0	0	0	0	0	0	0	0	0	0	0	0	0	0	0	0	0	0	0	0
C8B	complement C8 beta chain	GO:0006957 complement activation, alternative pathway;GO:0006958 complement activation, classical pathway;GO:0002455 humoral immune response mediated by circulating immunoglobulin	GO:0005579 membrane attack complex;GO:0046930 pore complex;GO:0098797 plasma membrane protein complex	GO:0044877 protein-containing complex binding;GO:0005488 binding;GO:0003674 molecular_function	1		1	0	0	0	0	0	0	0	0	1	0	0	0	0	0	0	0	0	0	0	0	0	0	0	0	0	0	0	0	0	0	0	0	0	0	0	0	0	0	0	0	0	0
C8orf34	chromosome 8 open reading frame 34				5		0	0	0	0	0	0	0	0	0	0	0	0	0	0	0	0	0	0	0	0	0	0	0	0	0	0	0	0	0	0	0	0	0	0	0	1	0	0	0	0	0	1	0
C9	complement C9	GO:0006957 complement activation, alternative pathway;GO:0006958 complement activation, classical pathway;GO:0002455 humoral immune response mediated by circulating immunoglobulin	GO:0044218 other organism cell membrane;GO:0044217 other organism part;GO:0005579 membrane attack complex	GO:0005515 protein binding;GO:0005488 binding;GO:0003674 molecular_function	3		0	0	0	0	0	0	0	0	0	0	0	0	0	0	0	0	0	0	0	0	0	0	0	0	0	0	0	0	0	0	0	0	0	0	0	0	0	0	0	0	0	0	0
C9orf131	SPATA31 subfamily G member 1				2		0	0	0	0	0	0	0	0	0	0	0	0	0	0	0	0	0	0	0	0	0	0	0	0	0	0	0	0	0	0	0	0	0	0	0	0	0	0	0	0	0	0	0
C9orf50	chromosome 9 open reading frame 50				1		0	0	0	0	0	0	0	0	0	0	0	0	0	0	0	0	0	0	0	0	0	0	0	0	0	0	0	0	0	0	0	0	0	0	0	0	0	0	0	0	0	0	0
C9orf57	chromosome 9 open reading frame 57		GO:0016020 membrane;GO:0110165 cellular anatomical entity;GO:0005575 cellular_component		1		0	0	0	0	0	0	1	0	0	0	0	0	0	0	0	0	0	0	0	0	0	0	0	0	0	0	0	0	0	0	0	0	0	0	0	0	0	0	0	0	0	0	0
CA12	carbonic anhydrase 12	GO:0044849 estrous cycle;GO:0055064 chloride ion homeostasis;GO:0055081 monoatomic anion homeostasis	GO:0016323 basolateral plasma membrane;GO:0009925 basal plasma membrane;GO:0045178 basal part of cell	GO:0004089 carbonate dehydratase activity;GO:0016836 hydro-lyase activity;GO:0016835 carbon-oxygen lyase activity	1		1	0	0	0	0	0	0	0	1	0	0	0	0	0	0	0	0	0	0	0	0	0	0	0	0	0	0	0	0	0	0	0	0	0	0	0	0	0	0	0	0	0	0
CA14	carbonic anhydrase 14	GO:0006730 one-carbon metabolic process;GO:0044281 small molecule metabolic process;GO:0044237 cellular metabolic process	GO:0016323 basolateral plasma membrane;GO:0009925 basal plasma membrane;GO:0045178 basal part of cell	GO:0004089 carbonate dehydratase activity;GO:0016836 hydro-lyase activity;GO:0016835 carbon-oxygen lyase activity	1		1	0	0	0	0	0	0	0	1	0	0	0	0	0	0	0	0	0	0	0	0	0	0	0	0	0	0	0	0	0	0	0	0	0	0	0	0	0	0	0	0	0	0
CA4	carbonic anhydrase 4	GO:0015701 bicarbonate transport;GO:0006730 one-carbon metabolic process;GO:0015711 organic anion transport	GO:0005791 rough endoplasmic reticulum;GO:0031526 brush border membrane;GO:0005903 brush border	GO:0004089 carbonate dehydratase activity;GO:0016836 hydro-lyase activity;GO:0016835 carbon-oxygen lyase activity	3		0	0	0	0	0	0	0	0	0	0	0	0	0	0	0	0	0	0	0	0	0	0	0	0	0	0	0	0	0	0	0	0	0	0	1	0	0	0	0	0	0	0	0
CABIN1	calcineurin binding protein 1	GO:0006334 nucleosome assembly;GO:0034728 nucleosome organization;GO:0065004 protein-DNA complex assembly	GO:0016235 aggresome;GO:0016234 inclusion body;GO:0005654 nucleoplasm	GO:0004864 protein phosphatase inhibitor activity;GO:0019212 phosphatase inhibitor activity;GO:0019888 protein phosphatase regulator activity	2		0	0	0	0	0	0	0	0	0	0	0	0	0	0	0	0	0	0	0	0	0	0	0	0	0	0	0	0	0	0	0	0	0	0	1	0	0	0	0	0	0	0	1
CABP5	calcium binding protein 5	GO:0007165 signal transduction;GO:0023052 signaling;GO:0007154 cell communication	GO:0005829 cytosol;GO:0005737 cytoplasm;GO:0005622 intracellular anatomical structure	GO:0005246 calcium channel regulator activity;GO:0099106 ion channel regulator activity;GO:0016247 channel regulator activity	1		0	0	0	0	0	0	0	0	0	0	0	0	0	0	0	0	0	0	0	0	0	0	0	0	0	0	0	0	1	0	0	0	0	0	0	0	0	0	0	0	0	0	0
CABS1	calcium binding protein, spermatid associated 1	GO:0030317 flagellated sperm motility;GO:0097722 sperm motility;GO:0060294 cilium movement involved in cell motility	GO:0097228 sperm principal piece;GO:0001669 acrosomal vesicle;GO:0036126 sperm flagellum	GO:0005509 calcium ion binding;GO:0046872 metal ion binding;GO:0043169 cation binding	1		0	0	0	0	0	0	0	0	0	0	0	0	0	0	0	0	0	0	0	0	0	0	0	0	0	0	0	0	0	0	0	0	0	0	0	0	0	0	0	0	0	0	0
CABYR	calcium binding tyrosine phosphorylation regulated	GO:0048240 sperm capacitation;GO:0003351 epithelial cilium movement involved in extracellular fluid movement;GO:0006858 extracellular transport	GO:0035686 sperm fibrous sheath;GO:0036126 sperm flagellum;GO:0097729 9+2 motile cilium	GO:0017124 SH3 domain binding;GO:0019904 protein domain specific binding;GO:0005509 calcium ion binding	2		0	0	0	0	0	0	0	0	0	0	0	0	0	0	0	0	0	0	0	0	0	0	0	0	0	0	0	0	0	0	0	0	0	0	0	0	0	0	0	0	0	0	0
CACFD1	calcium channel flower domain containing 1	GO:0016192 vesicle-mediated transport;GO:0006810 transport;GO:0051234 establishment of localization	GO:0055037 recycling endosome;GO:0008021 synaptic vesicle;GO:0070382 exocytic vesicle	GO:0005515 protein binding;GO:0005488 binding;GO:0003674 molecular_function	20		0	0	1	1	1	0	1	0	0	1	1	0	0	1	0	0	1	0	0	1	0	0	0	0	0	0	0	0	1	0	0	1	1	0	0	0	0	0	0	0	1	1	0
CACNA1A	calcium voltage-gated channel subunit alpha1 A	GO:0098703 calcium ion import across plasma membrane;GO:1902656 calcium ion import into cytosol;GO:0070509 calcium ion import	GO:0005891 voltage-gated calcium channel complex;GO:0034704 calcium channel complex;GO:0034703 cation channel complex	GO:0008331 high voltage-gated calcium channel activity;GO:0005245 voltage-gated calcium channel activity;GO:0019905 syntaxin binding	1		0	0	0	0	0	0	0	0	0	0	0	0	0	0	0	0	0	0	0	0	0	0	0	0	0	0	0	0	0	0	0	0	0	0	0	0	0	0	0	0	0	0	0
CACNA1B	calcium voltage-gated channel subunit alpha1 B	GO:0098703 calcium ion import across plasma membrane;GO:1902656 calcium ion import into cytosol;GO:0070509 calcium ion import	GO:0005891 voltage-gated calcium channel complex;GO:0034704 calcium channel complex;GO:0034703 cation channel complex	GO:0008331 high voltage-gated calcium channel activity;GO:0005245 voltage-gated calcium channel activity;GO:0001540 amyloid-beta binding	2		0	0	0	0	0	0	0	0	0	0	0	0	0	0	0	0	0	0	0	0	0	0	0	0	0	0	0	0	0	0	0	0	0	0	0	0	0	0	0	0	0	0	1
CACNA1D	calcium voltage-gated channel subunit alpha1 D	GO:0086046 membrane depolarization during SA node cell action potential;GO:0086015 SA node cell action potential;GO:0086018 SA node cell to atrial cardiac muscle cell signaling	GO:1990454 L-type voltage-gated calcium channel complex;GO:0005891 voltage-gated calcium channel complex;GO:0030315 T-tubule	GO:0086059 voltage-gated calcium channel activity involved SA node cell action potential;GO:0086007 voltage-gated calcium channel activity involved in cardiac muscle cell action potential;GO:0008331 high voltage-gated calcium channel activity	1		0	1	0	0	0	0	0	0	0	0	0	0	0	0	0	0	0	0	0	0	0	0	0	0	0	0	0	0	0	0	0	0	0	0	0	0	0	0	0	0	0	0	0
CACNA1H	calcium voltage-gated channel subunit alpha1 H	GO:0032342 aldosterone biosynthetic process;GO:0034651 cortisol biosynthetic process;GO:1902645 tertiary alcohol biosynthetic process	GO:0005891 voltage-gated calcium channel complex;GO:0034704 calcium channel complex;GO:0034703 cation channel complex	GO:0008332 low voltage-gated calcium channel activity;GO:0008331 high voltage-gated calcium channel activity;GO:0005245 voltage-gated calcium channel activity	1		0	0	0	0	0	0	0	0	0	0	0	0	0	0	0	0	0	0	0	0	0	0	0	0	0	0	0	0	0	0	0	0	0	0	0	0	0	0	0	0	0	0	1
CACNA1I	calcium voltage-gated channel subunit alpha1 I	GO:0030431 sleep;GO:0098703 calcium ion import across plasma membrane;GO:1902656 calcium ion import into cytosol	GO:0005891 voltage-gated calcium channel complex;GO:0034704 calcium channel complex;GO:0034703 cation channel complex	GO:0008331 high voltage-gated calcium channel activity;GO:0005245 voltage-gated calcium channel activity;GO:0005262 calcium channel activity	2		0	0	0	0	0	0	0	0	0	0	0	0	0	0	0	0	0	0	0	0	0	0	0	0	0	0	0	0	0	0	0	0	0	0	0	0	0	0	0	0	0	0	1
CACNA1S	calcium voltage-gated channel subunit alpha1 S	GO:0002074 extraocular skeletal muscle development;GO:0071313 cellular response to caffeine;GO:0043501 skeletal muscle adaptation	GO:1990454 L-type voltage-gated calcium channel complex;GO:0005891 voltage-gated calcium channel complex;GO:0030315 T-tubule	GO:0008331 high voltage-gated calcium channel activity;GO:0005245 voltage-gated calcium channel activity;GO:0005262 calcium channel activity	3		0	0	0	0	0	0	0	0	0	0	0	1	0	0	0	0	0	0	0	0	0	0	0	0	0	0	0	0	0	0	0	0	0	0	0	0	0	0	0	0	0	0	1
CACNA2D4	calcium voltage-gated channel auxiliary subunit alpha2delta 4	GO:0050908 detection of light stimulus involved in visual perception;GO:0050962 detection of light stimulus involved in sensory perception;GO:0009584 detection of visible light	GO:0005891 voltage-gated calcium channel complex;GO:0034704 calcium channel complex;GO:0034703 cation channel complex	GO:0005245 voltage-gated calcium channel activity;GO:0005262 calcium channel activity;GO:0015085 calcium ion transmembrane transporter activity	6		0	0	0	0	0	0	0	0	0	0	0	0	0	0	0	0	0	0	0	0	0	0	0	0	0	0	0	0	0	0	0	0	1	0	0	1	0	0	0	0	0	0	0
CADM3	cell adhesion molecule 3	GO:0007157 heterophilic cell-cell adhesion via plasma membrane cell adhesion molecules;GO:0007156 homophilic cell adhesion via plasma membrane adhesion molecules;GO:0098742 cell-cell adhesion via plasma-membrane adhesion molecules	GO:0005911 cell-cell junction;GO:0070161 anchoring junction;GO:0030054 cell junction	GO:0042803 protein homodimerization activity;GO:0046983 protein dimerization activity;GO:0042802 identical protein binding	1		0	0	0	0	0	0	0	0	0	0	0	0	0	0	0	0	0	0	0	0	0	0	0	0	0	0	0	0	0	0	0	0	0	0	0	0	0	0	0	0	0	0	0
CALB1	calbindin 1	GO:0072027 connecting tubule development;GO:0072286 metanephric connecting tubule development;GO:0035502 metanephric part of ureteric bud development	GO:0032437 cuticular plate;GO:0099523 presynaptic cytosol;GO:0099524 postsynaptic cytosol	GO:0099567 calcium ion binding involved in regulation of postsynaptic cytosolic calcium ion concentration;GO:0099510 calcium ion binding involved in regulation of cytosolic calcium ion concentration;GO:0099534 calcium ion binding involved in regulation of presynaptic cytosolic calcium ion concentration	1		0	0	0	0	0	0	0	0	0	0	0	0	0	0	0	0	0	0	0	0	0	0	0	0	0	0	0	0	0	0	0	0	0	0	1	0	0	0	0	0	0	0	0
CALCOCO2	calcium binding and coiled-coil domain 2	GO:1901098 positive regulation of autophagosome maturation;GO:0098792 xenophagy;GO:1901096 regulation of autophagosome maturation	GO:0000421 autophagosome membrane;GO:0016605 PML body;GO:0005776 autophagosome	GO:0042803 protein homodimerization activity;GO:0046983 protein dimerization activity;GO:0042802 identical protein binding	1		0	0	0	0	0	0	0	0	0	0	0	0	0	0	0	0	0	0	0	0	0	0	0	0	0	0	0	0	0	0	0	0	0	0	0	0	0	0	0	0	0	0	0
CALCR	calcitonin receptor	GO:0038041 cross-receptor inhibition within G protein-coupled receptor heterodimer;GO:0097647 amylin receptor signaling pathway;GO:0097646 calcitonin family receptor signaling pathway	GO:0150056 amylin receptor complex 1;GO:0150057 amylin receptor complex 2;GO:1903440 amylin receptor complex	GO:0032841 calcitonin binding;GO:0004948 calcitonin receptor activity;GO:0097643 amylin receptor activity	5		0	1	1	0	1	0	0	0	0	0	0	0	0	0	0	0	0	0	0	0	0	0	0	0	0	0	0	0	0	0	0	0	0	0	0	0	0	0	0	0	0	0	0
CALCRL	calcitonin receptor like receptor	GO:0071324 cellular response to disaccharide stimulus;GO:0071329 cellular response to sucrose stimulus;GO:1990408 calcitonin gene-related peptide receptor signaling pathway	GO:1990406 CGRP receptor complex;GO:1903143 adrenomedullin receptor complex;GO:1903439 calcitonin family receptor complex	GO:0004948 calcitonin receptor activity;GO:1990409 adrenomedullin binding;GO:0001605 adrenomedullin receptor activity	1		0	0	0	0	0	0	0	0	0	0	0	0	0	0	0	0	0	0	0	0	0	0	0	0	0	0	0	0	0	0	1	0	0	0	0	0	0	0	0	0	0	0	0
CALD1	caldesmon 1	GO:0051017 actin filament bundle assembly;GO:0061572 actin filament bundle organization;GO:0006936 muscle contraction	GO:0030478 actin cap;GO:0030864 cortical actin cytoskeleton;GO:0001725 stress fiber	GO:0005523 tropomyosin binding;GO:0017022 myosin binding;GO:0005516 calmodulin binding	1		0	0	0	0	0	0	1	0	0	0	0	0	0	0	0	0	0	0	0	0	0	0	0	0	0	0	0	0	0	0	0	0	0	0	0	0	0	0	0	0	0	0	0
CALHM6	calcium homeostasis modulator family member 6	GO:0098655 monoatomic cation transmembrane transport;GO:0006812 monoatomic cation transport;GO:0034220 monoatomic ion transmembrane transport	GO:0016020 membrane;GO:0110165 cellular anatomical entity;GO:0005575 cellular_component	GO:0005261 monoatomic cation channel activity;GO:0005216 monoatomic ion channel activity;GO:0015267 channel activity	5		0	1	0	0	0	0	1	0	0	0	0	0	0	0	0	0	0	0	0	0	0	0	0	0	0	0	0	0	0	0	0	0	0	0	1	0	0	0	0	0	0	0	0
CALML4	calmodulin like 4	GO:1904970 brush border assembly;GO:0006936 muscle contraction;GO:0003012 muscle system process	GO:0005902 microvillus;GO:0098858 actin-based cell projection;GO:0120025 plasma membrane bounded cell projection	GO:0032028 myosin head/neck binding;GO:0032036 myosin heavy chain binding;GO:0017022 myosin binding	5		0	0	0	1	0	0	0	0	0	0	0	0	0	0	0	0	0	0	0	0	0	0	0	0	0	0	0	0	0	0	1	1	0	0	0	0	0	0	0	0	0	0	0
CAMK1D	calcium/calmodulin dependent protein kinase ID	GO:0060267 positive regulation of respiratory burst;GO:0032793 positive regulation of CREB transcription factor activity;GO:0060263 regulation of respiratory burst	GO:0005634 nucleus;GO:0005737 cytoplasm;GO:0043231 intracellular membrane-bounded organelle	GO:0004683 calmodulin-dependent protein kinase activity;GO:0005516 calmodulin binding;GO:0106310 protein serine kinase activity	2		0	0	0	0	0	0	0	0	0	0	0	0	0	0	0	0	0	0	0	0	0	0	0	0	0	0	0	0	0	0	0	0	0	0	1	0	0	0	0	0	0	0	1
CAMK2B	calcium/calmodulin dependent protein kinase II beta	GO:0051823 regulation of synapse structural plasticity;GO:0090129 positive regulation of synapse maturation;GO:0014733 regulation of skeletal muscle adaptation	GO:0005954 calcium- and calmodulin-dependent protein kinase complex;GO:0033017 sarcoplasmic reticulum membrane;GO:0016529 sarcoplasmic reticulum	GO:0009931 calcium-dependent protein serine/threonine kinase activity;GO:0010857 calcium-dependent protein kinase activity;GO:0004683 calmodulin-dependent protein kinase activity	1		0	0	0	0	0	0	0	0	0	0	0	0	0	0	0	0	0	0	0	0	0	0	0	0	0	0	0	0	0	0	0	0	0	0	0	0	0	0	1	0	0	0	0
CAMK4	calcium/calmodulin dependent protein kinase IV	GO:0043011 myeloid dendritic cell differentiation;GO:0001773 myeloid dendritic cell activation;GO:0033081 regulation of T cell differentiation in thymus	GO:0001650 fibrillar center;GO:0005730 nucleolus;GO:0070062 extracellular exosome	GO:0009931 calcium-dependent protein serine/threonine kinase activity;GO:0010857 calcium-dependent protein kinase activity;GO:0004683 calmodulin-dependent protein kinase activity	1		0	0	0	0	0	0	1	0	0	0	0	0	0	0	0	0	0	0	0	0	0	0	0	0	0	0	0	0	0	0	0	0	0	0	0	0	0	0	0	0	0	0	0
CAMSAP1	calmodulin regulated spectrin associated protein 1	GO:0031113 regulation of microtubule polymerization;GO:0031110 regulation of microtubule polymerization or depolymerization;GO:0070507 regulation of microtubule cytoskeleton organization	GO:0036449 microtubule minus-end;GO:1990752 microtubule end;GO:0005874 microtubule	GO:0051011 microtubule minus-end binding;GO:0030507 spectrin binding;GO:0005516 calmodulin binding	1		0	0	0	0	0	0	0	0	0	0	0	0	0	0	0	0	0	0	0	0	0	0	0	0	0	0	0	0	0	0	0	0	0	0	0	0	0	0	0	0	0	0	0
CAMSAP2	calmodulin regulated spectrin associated protein family member 2	GO:1903358 regulation of Golgi organization;GO:0007026 negative regulation of microtubule depolymerization;GO:0031114 regulation of microtubule depolymerization	GO:0036449 microtubule minus-end;GO:1990752 microtubule end;GO:0036064 ciliary basal body	GO:0051011 microtubule minus-end binding;GO:0030507 spectrin binding;GO:0005516 calmodulin binding	1		0	0	0	0	0	0	0	0	0	0	0	0	0	0	0	0	0	0	0	0	0	0	0	0	0	0	0	0	0	0	0	0	0	0	0	0	0	0	0	0	0	0	0
CAMTA1	calmodulin binding transcription activator 1	GO:0070886 positive regulation of calcineurin-NFAT signaling cascade;GO:0106058 positive regulation of calcineurin-mediated signaling;GO:0070884 regulation of calcineurin-NFAT signaling cascade	GO:0005730 nucleolus;GO:0031981 nuclear lumen;GO:0005829 cytosol	GO:0003712 transcription coregulator activity;GO:0030674 protein-macromolecule adaptor activity;GO:0060090 molecular adaptor activity	1		0	0	0	0	0	0	0	0	0	0	0	0	0	0	0	0	0	0	0	0	0	0	0	0	0	0	0	0	0	0	0	0	0	0	0	0	0	0	0	0	0	0	1
CAMTA2	calmodulin binding transcription activator 2	GO:0003299 muscle hypertrophy in response to stress;GO:0014887 cardiac muscle adaptation;GO:0014898 cardiac muscle hypertrophy in response to stress	GO:0000785 chromatin;GO:0032993 protein-DNA complex;GO:0005694 chromosome	GO:0042826 histone deacetylase binding;GO:0003713 transcription coactivator activity;GO:0003712 transcription coregulator activity	2		0	0	0	0	0	0	0	0	0	0	0	0	0	0	0	0	0	0	0	0	0	0	0	0	0	0	0	0	0	0	0	0	0	0	0	0	0	0	0	0	0	0	0
CAPN1	calpain 1	GO:0060056 mammary gland involution;GO:0097264 self proteolysis;GO:2000310 regulation of NMDA receptor activity	GO:0110158 calpain complex;GO:0008303 caspase complex;GO:0001533 cornified envelope	GO:0004198 calcium-dependent cysteine-type endopeptidase activity;GO:0004197 cysteine-type endopeptidase activity;GO:0008234 cysteine-type peptidase activity	1		0	1	0	0	0	0	0	0	0	0	0	0	0	0	0	0	0	0	0	0	0	0	0	0	0	0	0	0	0	0	0	0	0	0	0	0	0	0	0	0	0	0	0
CAPN13	calpain 13	GO:0006508 proteolysis;GO:0019538 protein metabolic process;GO:1901564 organonitrogen compound metabolic process	GO:0005737 cytoplasm;GO:0005622 intracellular anatomical structure;GO:0110165 cellular anatomical entity	GO:0004198 calcium-dependent cysteine-type endopeptidase activity;GO:0004197 cysteine-type endopeptidase activity;GO:0008234 cysteine-type peptidase activity	1		0	0	0	0	0	0	0	0	0	0	0	0	0	0	0	0	0	0	0	0	0	0	0	0	0	0	0	0	0	0	0	0	0	0	0	0	0	0	0	0	0	0	0
CAPN3	calpain 3	GO:1990092 calcium-dependent self proteolysis;GO:0014718 positive regulation of satellite cell activation involved in skeletal muscle regeneration;GO:0014717 regulation of satellite cell activation involved in skeletal muscle regeneration	GO:0030315 T-tubule;GO:0030018 Z disc;GO:0042383 sarcolemma	GO:0055103 ligase regulator activity;GO:0031402 sodium ion binding;GO:0031432 titin binding	1		0	0	0	0	0	0	0	0	0	0	0	0	0	0	0	0	0	0	0	0	0	0	0	0	0	0	0	0	0	0	0	0	0	0	0	0	0	0	0	0	0	0	1
CAPN5	calpain 5	GO:0006508 proteolysis;GO:0019538 protein metabolic process;GO:1901564 organonitrogen compound metabolic process	GO:0005925 focal adhesion;GO:0030055 cell-substrate junction;GO:0070161 anchoring junction	GO:0004198 calcium-dependent cysteine-type endopeptidase activity;GO:0004197 cysteine-type endopeptidase activity;GO:0008234 cysteine-type peptidase activity	3		0	0	0	0	0	0	0	0	0	0	1	0	0	0	0	0	0	0	0	0	0	0	0	0	0	0	0	0	0	0	0	0	0	0	1	0	0	0	0	0	0	0	0
CAPNS1	calpain small subunit 1	GO:0016241 regulation of macroautophagy;GO:0010506 regulation of autophagy;GO:0031329 regulation of cellular catabolic process	GO:0110158 calpain complex;GO:0008303 caspase complex;GO:1905369 endopeptidase complex	GO:0004198 calcium-dependent cysteine-type endopeptidase activity;GO:0004197 cysteine-type endopeptidase activity;GO:0008234 cysteine-type peptidase activity	5		0	0	0	0	0	0	0	0	0	0	0	0	0	0	0	0	0	0	0	0	0	0	0	0	0	0	0	0	0	0	1	0	0	0	0	0	0	0	0	0	0	0	0
CAPS2	calcyphosine 2			GO:0005509 calcium ion binding;GO:0046872 metal ion binding;GO:0043169 cation binding	3		0	0	0	0	0	0	0	0	0	0	0	1	0	0	0	0	0	0	0	0	0	0	0	0	0	0	0	0	0	0	0	0	0	0	0	0	0	0	0	1	0	0	0
CARD10	caspase recruitment domain family member 10	GO:0007250 activation of NF-kappaB-inducing kinase activity;GO:0038061 non-canonical NF-kappaB signal transduction;GO:0090051 negative regulation of cell migration involved in sprouting angiogenesis	GO:0032449 CBM complex;GO:0140535 intracellular protein-containing complex;GO:0032991 protein-containing complex	GO:0050700 CARD domain binding;GO:0030159 signaling receptor complex adaptor activity;GO:0035591 signaling adaptor activity	2		0	0	0	0	0	0	0	0	0	0	0	0	0	0	0	0	0	0	0	0	0	0	0	0	0	0	0	0	0	0	0	0	0	0	1	0	0	0	0	0	0	0	0
CARD19	caspase recruitment domain family member 19	GO:0043124 negative regulation of canonical NF-kappaB signal transduction;GO:0043122 regulation of canonical NF-kappaB signal transduction;GO:1902532 negative regulation of intracellular signal transduction	GO:0031966 mitochondrial membrane;GO:0005740 mitochondrial envelope;GO:0005789 endoplasmic reticulum membrane	GO:0050700 CARD domain binding;GO:0019904 protein domain specific binding;GO:0005515 protein binding	1		0	0	0	0	0	0	0	0	0	0	0	0	0	0	0	0	0	0	0	0	0	0	0	0	0	0	0	0	0	0	0	0	0	0	0	0	0	0	0	0	0	0	0
CARD6	caspase recruitment domain family member 6	GO:0006915 apoptotic process;GO:0012501 programmed cell death;GO:0008219 cell death		GO:0005515 protein binding;GO:0005488 binding;GO:0003674 molecular_function	2		0	0	0	0	0	0	0	0	0	0	0	0	0	0	0	0	0	0	0	0	0	0	0	0	0	0	0	0	0	0	0	0	0	0	0	0	0	0	0	0	0	0	0
CARMIL1	capping protein regulator and myosin 1 linker 1	GO:0051638 barbed-end actin filament uncapping;GO:0051695 actin filament uncapping;GO:2000813 negative regulation of barbed-end actin filament capping	GO:0044352 pinosome;GO:0044354 macropinosome;GO:0031941 filamentous actin	GO:0044877 protein-containing complex binding;GO:0005515 protein binding;GO:0005488 binding	1		0	0	0	0	0	0	0	0	0	0	0	0	0	0	0	0	0	0	0	0	0	0	0	0	0	0	0	0	0	0	0	0	0	0	0	0	0	0	0	0	0	0	1
CARNS1	carnosine synthase 1	GO:0035499 carnosine biosynthetic process;GO:0035498 carnosine metabolic process;GO:0006548 histidine catabolic process	GO:0005829 cytosol;GO:0005737 cytoplasm;GO:0005622 intracellular anatomical structure	GO:0047730 carnosine synthase activity;GO:0102102 homocarnosine synthase activity;GO:0016881 acid-amino acid ligase activity	1		0	0	0	0	0	0	0	0	0	0	0	0	0	0	0	0	0	0	0	0	0	0	0	0	0	0	0	0	0	0	0	0	0	0	1	0	0	0	0	0	0	0	0
CARS2	cysteinyl-tRNA synthetase 2, mitochondrial	GO:0006423 cysteinyl-tRNA aminoacylation;GO:0006418 tRNA aminoacylation for protein translation;GO:0043039 tRNA aminoacylation	GO:0005739 mitochondrion;GO:0005737 cytoplasm;GO:0043231 intracellular membrane-bounded organelle	GO:0004817 cysteine-tRNA ligase activity;GO:0004812 aminoacyl-tRNA ligase activity;GO:0016875 ligase activity, forming carbon-oxygen bonds	2		0	0	0	0	0	0	0	0	0	0	0	0	0	0	0	0	0	0	0	0	0	0	0	0	0	0	0	0	0	0	0	0	0	0	1	0	0	0	0	0	0	0	1
CASC1	dynein axonemal intermediate chain 7		GO:0005858 axonemal dynein complex;GO:0030286 dynein complex;GO:0005875 microtubule associated complex	GO:0048487 beta-tubulin binding;GO:0008017 microtubule binding;GO:0015631 tubulin binding	2		0	0	0	0	1	0	0	0	0	0	0	0	0	0	0	0	0	0	0	0	0	0	0	0	0	0	0	0	0	0	0	0	0	0	0	0	0	0	0	0	0	0	0
CASKIN2	CASK interacting protein 2	GO:0008150 biological_process	GO:0005737 cytoplasm;GO:0005622 intracellular anatomical structure;GO:0110165 cellular anatomical entity	GO:0003674 molecular_function	2		0	0	0	0	0	0	0	0	0	0	0	0	0	0	0	0	0	0	0	0	0	0	0	0	0	0	0	0	0	0	0	0	0	0	0	0	0	0	0	0	0	0	1
CASP10	caspase 10	GO:0008625 extrinsic apoptotic signaling pathway via death domain receptors;GO:0030225 macrophage differentiation;GO:0006919 activation of cysteine-type endopeptidase activity involved in apoptotic process	GO:0031265 CD95 death-inducing signaling complex;GO:0097342 ripoptosome;GO:0031264 death-inducing signaling complex	GO:0035877 death effector domain binding;GO:0097199 cysteine-type endopeptidase activity involved in apoptotic signaling pathway;GO:0097153 cysteine-type endopeptidase activity involved in apoptotic process	5		0	0	0	0	0	0	0	0	0	0	0	0	0	0	0	0	0	0	0	0	0	0	0	0	0	0	0	0	0	0	0	0	0	0	0	0	1	0	0	0	1	0	0
CASP12	caspase 12 (gene/pseudogene)	GO:0097194 execution phase of apoptosis;GO:0043525 positive regulation of neuron apoptotic process;GO:0050729 positive regulation of inflammatory response	GO:0072558 NLRP1 inflammasome complex;GO:0061702 canonical inflammasome complex;GO:0005783 endoplasmic reticulum	GO:0004197 cysteine-type endopeptidase activity;GO:0008234 cysteine-type peptidase activity;GO:0004175 endopeptidase activity	4		0	0	1	0	0	0	0	0	0	0	0	0	0	0	0	0	0	0	0	0	0	0	0	0	0	0	0	0	0	0	0	0	0	1	0	0	0	1	0	0	0	0	0
CASP14	caspase 14	GO:0070268 cornification;GO:0043525 positive regulation of neuron apoptotic process;GO:0031424 keratinization	GO:0001533 cornified envelope;GO:0045095 keratin filament;GO:0005882 intermediate filament	GO:0004197 cysteine-type endopeptidase activity;GO:0008234 cysteine-type peptidase activity;GO:0004175 endopeptidase activity	1		0	0	0	0	0	0	0	0	0	0	0	0	0	0	0	0	0	0	0	0	0	0	0	0	0	0	0	0	0	0	0	0	0	0	0	0	0	0	0	0	0	0	0
CASP7	caspase 7	GO:1905686 positive regulation of plasma membrane repair;GO:0072733 response to staurosporine;GO:0072734 cellular response to staurosporine	GO:0005615 extracellular space;GO:0005654 nucleoplasm;GO:0005576 extracellular region	GO:0097200 cysteine-type endopeptidase activity involved in execution phase of apoptosis;GO:0097153 cysteine-type endopeptidase activity involved in apoptotic process;GO:0004190 aspartic-type endopeptidase activity	1		0	0	0	0	0	0	0	0	0	0	0	0	0	0	0	0	0	0	0	0	0	0	0	0	0	0	0	0	0	0	0	0	0	0	0	0	0	0	0	0	0	0	0
CASP9	caspase 9	GO:0034349 glial cell apoptotic process;GO:0008635 activation of cysteine-type endopeptidase activity involved in apoptotic process by cytochrome c;GO:0032025 response to cobalt ion	GO:0043293 apoptosome;GO:0008303 caspase complex;GO:1905369 endopeptidase complex	GO:0097199 cysteine-type endopeptidase activity involved in apoptotic signaling pathway;GO:0097153 cysteine-type endopeptidase activity involved in apoptotic process;GO:0004197 cysteine-type endopeptidase activity	2		0	0	0	0	0	0	0	0	0	0	0	0	0	0	0	0	0	0	0	0	0	0	0	0	0	0	0	0	0	0	0	0	0	0	0	0	0	0	0	0	0	0	0
CASR	calcium sensing receptor	GO:0032782 bile acid secretion;GO:0060613 fat pad development;GO:0005513 detection of calcium ion	GO:0043679 axon terminus;GO:0044306 neuron projection terminus;GO:0016323 basolateral plasma membrane	GO:0004435 phosphatidylinositol phospholipase C activity;GO:0004629 phospholipase C activity;GO:0016597 amino acid binding	1		0	0	0	0	0	0	0	0	0	0	0	0	0	0	0	0	0	0	0	0	0	0	0	0	0	0	0	0	0	0	0	0	0	0	0	0	0	0	0	0	0	0	0
CASS4	Cas scaffold protein family member 4	GO:0061098 positive regulation of protein tyrosine kinase activity;GO:1900026 positive regulation of substrate adhesion-dependent cell spreading;GO:0061097 regulation of protein tyrosine kinase activity	GO:0005925 focal adhesion;GO:0030055 cell-substrate junction;GO:0070161 anchoring junction	GO:1990782 protein tyrosine kinase binding;GO:0019901 protein kinase binding;GO:0019900 kinase binding	1		0	0	0	0	0	0	0	0	0	0	0	0	0	0	0	0	0	0	0	0	0	0	0	0	0	0	0	0	0	0	0	0	0	0	1	0	0	0	0	0	0	0	0
CAST	calpastatin	GO:2000675 negative regulation of type B pancreatic cell apoptotic process;GO:0097340 inhibition of cysteine-type endopeptidase activity;GO:0097341 zymogen inhibition	GO:0005783 endoplasmic reticulum;GO:0012505 endomembrane system;GO:0005829 cytosol	GO:0010859 calcium-dependent cysteine-type endopeptidase inhibitor activity;GO:0004869 cysteine-type endopeptidase inhibitor activity;GO:0004866 endopeptidase inhibitor activity	3		0	0	0	0	1	0	0	0	0	0	0	0	0	0	0	0	0	0	0	0	0	0	0	0	0	0	0	0	0	0	0	0	0	0	0	0	0	0	0	0	0	0	0
CASZ1	castor zinc finger 1	GO:0045664 regulation of neuron differentiation;GO:0045944 positive regulation of transcription by RNA polymerase II;GO:0045595 regulation of cell differentiation	GO:0000785 chromatin;GO:0032993 protein-DNA complex;GO:0005694 chromosome	GO:0001228 DNA-binding transcription activator activity, RNA polymerase II-specific;GO:0001216 DNA-binding transcription activator activity;GO:0000981 DNA-binding transcription factor activity, RNA polymerase II-specific	1		0	0	0	0	0	0	0	0	0	0	0	0	0	0	0	0	0	0	0	0	0	0	0	0	0	0	0	0	0	0	0	0	0	0	0	0	0	0	0	0	0	0	0
CAT	catalase	GO:0061692 cellular detoxification of hydrogen peroxide;GO:0061691 detoxification of hydrogen peroxide;GO:0010193 response to ozone	GO:0062151 catalase complex;GO:0005782 peroxisomal matrix;GO:0031907 microbody lumen	GO:0004096 catalase activity;GO:0004046 aminoacylase activity;GO:0050661 NADP binding	1		0	0	0	0	0	0	0	0	0	0	0	0	0	0	0	0	0	0	0	0	0	0	0	0	0	0	0	0	0	0	0	0	0	0	0	0	0	0	0	0	0	0	0
CATIP	ciliogenesis associated TTC17 interacting protein	GO:0030041 actin filament polymerization;GO:0008154 actin polymerization or depolymerization;GO:0051258 protein polymerization	GO:0015629 actin cytoskeleton;GO:0005856 cytoskeleton;GO:0043232 intracellular non-membrane-bounded organelle	GO:0005515 protein binding;GO:0005488 binding;GO:0003674 molecular_function	1		0	0	0	0	0	0	0	0	0	0	0	0	0	0	0	0	0	0	0	0	0	0	0	0	0	0	0	0	0	0	0	0	0	0	0	0	0	0	0	0	0	1	0
CATSPER1	cation channel sperm associated 1	GO:0060296 regulation of cilium beat frequency involved in ciliary motility;GO:0003356 regulation of cilium beat frequency;GO:0060295 regulation of cilium movement involved in cell motility	GO:0036128 CatSper complex;GO:0097228 sperm principal piece;GO:0005891 voltage-gated calcium channel complex	GO:0005227 calcium-activated cation channel activity;GO:0022839 monoatomic ion-gated channel activity;GO:0005245 voltage-gated calcium channel activity	5		0	0	0	0	1	0	0	0	0	0	0	0	0	0	0	0	0	0	0	0	0	0	0	0	0	0	0	0	0	0	0	0	0	0	0	0	0	0	0	0	0	0	0
CATSPER2	cation channel sperm associated 2	GO:0048240 sperm capacitation;GO:0030317 flagellated sperm motility;GO:0097722 sperm motility	GO:0036128 CatSper complex;GO:0005891 voltage-gated calcium channel complex;GO:0034704 calcium channel complex	GO:0005227 calcium-activated cation channel activity;GO:0022839 monoatomic ion-gated channel activity;GO:0005262 calcium channel activity	4		0	0	0	0	0	0	0	0	0	0	0	0	0	0	0	0	0	0	0	0	0	0	0	0	0	0	0	0	0	0	0	0	0	0	0	0	0	0	0	0	0	0	0
CATSPER3	cation channel sperm associated 3	GO:0048240 sperm capacitation;GO:0030317 flagellated sperm motility;GO:0097722 sperm motility	GO:0036128 CatSper complex;GO:0005891 voltage-gated calcium channel complex;GO:0034704 calcium channel complex	GO:0005245 voltage-gated calcium channel activity;GO:0005262 calcium channel activity;GO:0015085 calcium ion transmembrane transporter activity	1		1	0	0	0	0	0	0	0	0	0	0	0	0	0	0	1	0	0	0	0	0	0	0	0	0	0	0	0	0	0	0	0	0	0	0	0	0	0	0	0	0	0	0
CATSPER4	cation channel sperm associated 4	GO:0048240 sperm capacitation;GO:0030317 flagellated sperm motility;GO:0097722 sperm motility	GO:0036128 CatSper complex;GO:0097228 sperm principal piece;GO:0005891 voltage-gated calcium channel complex	GO:0005227 calcium-activated cation channel activity;GO:0022839 monoatomic ion-gated channel activity;GO:0005245 voltage-gated calcium channel activity	2		0	0	0	0	0	0	0	0	0	0	0	0	0	0	0	0	0	0	0	0	0	0	0	0	0	0	0	0	0	0	0	0	0	0	0	0	0	0	0	0	0	0	0
CATSPERB	cation channel sperm associated auxiliary subunit beta	GO:0007283 spermatogenesis;GO:0048232 male gamete generation;GO:0007276 gamete generation	GO:0036128 CatSper complex;GO:0097228 sperm principal piece;GO:0005891 voltage-gated calcium channel complex		4		0	0	0	0	1	0	0	0	0	0	0	0	0	0	0	0	0	0	0	0	0	0	0	0	0	0	0	0	1	0	0	0	0	1	0	0	0	0	0	0	0	0	0
CATSPERD	cation channel sperm associated auxiliary subunit delta	GO:0048240 sperm capacitation;GO:0030317 flagellated sperm motility;GO:0097722 sperm motility	GO:0036128 CatSper complex;GO:0097228 sperm principal piece;GO:0005891 voltage-gated calcium channel complex	GO:0005515 protein binding;GO:0005488 binding;GO:0003674 molecular_function	2		0	0	0	0	0	0	0	0	0	0	0	0	0	0	0	0	0	0	1	0	0	0	0	0	0	0	0	0	0	0	0	0	0	0	0	0	0	0	0	0	0	0	0
CATSPERE	catsper channel auxiliary subunit epsilon	GO:0048240 sperm capacitation;GO:0030317 flagellated sperm motility;GO:0097722 sperm motility	GO:0036128 CatSper complex;GO:0097228 sperm principal piece;GO:0005891 voltage-gated calcium channel complex		6		0	0	0	0	0	0	0	0	0	0	0	0	0	0	0	0	0	0	0	1	0	0	0	0	0	0	0	0	0	0	0	0	0	0	0	0	0	0	0	0	0	0	0
CATSPERG	cation channel sperm associated auxiliary subunit gamma	GO:0007283 spermatogenesis;GO:0048232 male gamete generation;GO:0007276 gamete generation	GO:0036128 CatSper complex;GO:0097228 sperm principal piece;GO:0005891 voltage-gated calcium channel complex		3		0	0	0	0	0	0	0	0	0	0	0	0	0	0	0	0	0	0	0	0	0	0	0	0	0	0	0	0	0	0	0	0	0	0	0	1	0	0	0	0	0	0	0
CAVIN3	caveolae associated protein 3	GO:1901003 negative regulation of fermentation;GO:0043465 regulation of fermentation;GO:0030866 cortical actin cytoskeleton organization	GO:0005901 caveola;GO:0044853 plasma membrane raft;GO:0045121 membrane raft	GO:0005080 protein kinase C binding;GO:0019901 protein kinase binding;GO:0019900 kinase binding	8		0	0	0	0	1	0	0	0	0	0	0	0	0	1	0	0	1	0	0	0	0	0	0	0	1	0	0	0	0	0	0	0	0	0	0	0	0	0	0	0	0	0	0
CBARP	CACN subunit beta associated regulatory protein	GO:0045955 negative regulation of calcium ion-dependent exocytosis;GO:1901386 negative regulation of voltage-gated calcium channel activity;GO:1903306 negative regulation of regulated secretory pathway	GO:0030672 synaptic vesicle membrane;GO:0099501 exocytic vesicle membrane;GO:0030426 growth cone	GO:0044325 transmembrane transporter binding;GO:0005515 protein binding;GO:0005488 binding	4		0	0	0	0	0	0	0	0	0	0	0	0	0	0	0	0	0	0	0	0	0	0	0	0	0	0	0	0	0	0	0	0	0	0	0	0	0	0	0	0	0	0	0
CBFA2T3	CBFA2/RUNX1 partner transcriptional co-repressor 3	GO:0030812 negative regulation of nucleotide catabolic process;GO:0033122 negative regulation of purine nucleotide catabolic process;GO:0045820 negative regulation of glycolytic process	GO:0000139 Golgi membrane;GO:0005730 nucleolus;GO:0005794 Golgi apparatus	GO:0003714 transcription corepressor activity;GO:0003712 transcription coregulator activity;GO:0030674 protein-macromolecule adaptor activity	1		0	0	0	0	0	0	0	0	0	0	0	0	0	0	0	0	0	0	0	0	0	0	0	0	0	0	0	0	0	0	0	0	0	0	0	0	0	0	0	0	0	0	0
CBLC	Cbl proto-oncogene C	GO:0007175 negative regulation of epidermal growth factor-activated receptor activity;GO:0007176 regulation of epidermal growth factor-activated receptor activity;GO:0061099 negative regulation of protein tyrosine kinase activity	GO:0045121 membrane raft;GO:0098857 membrane microdomain;GO:0005886 plasma membrane	GO:0005154 epidermal growth factor receptor binding;GO:0001784 phosphotyrosine residue binding;GO:0045309 protein phosphorylated amino acid binding	4		0	0	0	0	0	0	1	0	0	0	0	0	0	0	0	0	0	0	0	0	0	0	0	0	0	0	0	0	0	0	0	0	0	0	0	0	0	0	0	0	0	0	0
CBLN2	cerebellin 2 precursor	GO:0098814 spontaneous synaptic transmission;GO:0099558 maintenance of synapse structure;GO:0099174 regulation of presynapse organization	GO:0098978 glutamatergic synapse;GO:0045202 synapse;GO:0030054 cell junction		1		0	0	0	0	0	0	0	0	0	0	0	0	0	0	0	0	0	0	0	0	0	0	0	0	0	0	0	0	0	0	0	0	0	0	0	0	0	0	0	0	0	0	0
CBLN4	cerebellin 4 precursor	GO:1904862 inhibitory synapse assembly;GO:0007416 synapse assembly;GO:0009306 protein secretion	GO:0098982 GABA-ergic synapse;GO:0062023 collagen-containing extracellular matrix;GO:0031012 extracellular matrix		1		0	0	0	0	0	0	0	0	0	0	0	0	0	0	0	0	0	0	0	0	0	0	0	0	0	0	0	0	0	0	0	0	0	0	0	0	0	0	0	0	0	0	1
CBR1	carbonyl reductase 1	GO:0019371 cyclooxygenase pathway;GO:0042373 vitamin K metabolic process;GO:0008211 glucocorticoid metabolic process	GO:0070062 extracellular exosome;GO:1903561 extracellular vesicle;GO:0043230 extracellular organelle	GO:0047021 15-hydroxyprostaglandin dehydrogenase (NADP+) activity;GO:0050221 prostaglandin-E2 9-reductase activity;GO:0047020 15-hydroxyprostaglandin-D dehydrogenase (NADP+) activity	2		0	0	1	0	0	0	0	0	0	0	0	0	0	0	0	0	0	0	0	0	0	0	0	0	0	0	0	0	0	1	0	0	0	0	0	0	0	0	0	0	0	0	0
CBY3	chibby family member 3				3		0	0	0	0	0	0	1	0	0	0	0	0	0	0	0	0	0	0	0	0	0	0	0	0	0	0	0	0	0	0	0	0	0	0	0	0	0	0	0	0	0	0	0
CCDC102A	coiled-coil domain containing 102A		GO:0016459 myosin complex;GO:0015629 actin cytoskeleton;GO:0005856 cytoskeleton		1		0	0	0	0	0	0	0	0	0	0	0	0	0	0	0	0	0	0	0	0	0	0	0	0	0	0	0	0	0	0	0	0	0	0	0	0	0	0	0	0	1	0	0
CCDC102B	coiled-coil domain containing 102B	GO:0010457 centriole-centriole cohesion;GO:0007098 centrosome cycle;GO:0031023 microtubule organizing center organization	GO:0005814 centriole;GO:0005815 microtubule organizing center;GO:0015630 microtubule cytoskeleton	GO:0120283 protein serine/threonine kinase binding;GO:0019901 protein kinase binding;GO:0019900 kinase binding	1		0	0	0	0	0	0	0	0	0	0	0	0	0	0	0	0	0	0	0	0	0	0	0	0	0	0	0	0	0	0	0	0	0	0	0	0	0	0	0	0	0	0	0
CCDC107	coiled-coil domain containing 107		GO:0016020 membrane;GO:0110165 cellular anatomical entity;GO:0005575 cellular_component	GO:0005515 protein binding;GO:0005488 binding;GO:0003674 molecular_function	3		0	0	0	0	0	0	1	0	0	0	0	0	0	0	0	0	0	0	0	0	0	0	0	0	0	0	0	0	0	1	0	0	0	0	0	0	0	0	0	0	0	1	0
CCDC113	cilia and flagella associated protein 263	GO:0060271 cilium assembly;GO:0044782 cilium organization;GO:0120031 plasma membrane bounded cell projection assembly	GO:0034451 centriolar satellite;GO:0005930 axoneme;GO:0036064 ciliary basal body	GO:0005515 protein binding;GO:0005488 binding;GO:0003674 molecular_function	1		0	0	0	0	0	0	0	0	0	0	0	0	0	0	0	0	0	0	0	0	0	0	0	0	0	0	0	0	0	0	0	0	0	0	0	0	0	0	0	0	0	0	0
CCDC114	outer dynein arm docking complex subunit 1	GO:0036158 outer dynein arm assembly;GO:0070286 axonemal dynein complex assembly;GO:0035082 axoneme assembly	GO:0120228 outer dynein arm docking complex;GO:0036157 outer dynein arm;GO:0005858 axonemal dynein complex	GO:0005515 protein binding;GO:0005488 binding;GO:0003674 molecular_function	1		0	0	0	0	0	0	0	0	0	0	0	0	0	0	0	0	0	0	0	0	0	0	0	0	0	0	0	0	0	0	0	0	0	0	0	0	0	0	0	0	0	0	1
CCDC115	coiled-coil domain containing 115	GO:0070072 vacuolar proton-transporting V-type ATPase complex assembly;GO:0070070 proton-transporting V-type ATPase complex assembly;GO:1905146 lysosomal protein catabolic process	GO:0030137 COPI-coated vesicle;GO:0016471 vacuolar proton-transporting V-type ATPase complex;GO:0033176 proton-transporting V-type ATPase complex	GO:0051082 unfolded protein binding;GO:0005515 protein binding;GO:0005488 binding	1		0	0	0	0	0	0	0	0	0	0	0	0	0	0	0	0	0	0	0	0	0	0	0	0	0	0	0	0	0	0	0	0	0	0	0	0	0	0	0	0	0	0	0
CCDC116	coiled-coil domain containing 116		GO:0005813 centrosome;GO:0005815 microtubule organizing center;GO:0015630 microtubule cytoskeleton	GO:0005515 protein binding;GO:0005488 binding;GO:0003674 molecular_function	1		0	0	0	0	1	0	0	0	0	0	0	0	0	0	0	0	0	0	0	0	0	0	0	0	0	0	0	0	0	0	0	0	0	0	0	0	0	0	0	0	0	0	0
CCDC124	coiled-coil domain containing 124	GO:0006366 transcription by RNA polymerase II;GO:0051301 cell division;GO:0006351 DNA-templated transcription	GO:0030496 midbody;GO:0005813 centrosome;GO:0005815 microtubule organizing center	GO:0003713 transcription coactivator activity;GO:0003712 transcription coregulator activity;GO:0030674 protein-macromolecule adaptor activity	1		0	0	0	0	0	0	0	0	0	0	0	0	0	0	0	0	0	0	0	0	0	0	0	0	0	0	0	0	0	0	0	0	0	0	1	0	0	0	0	0	0	0	0
CCDC130	YJU2 splicing factor homolog B	GO:0000377 RNA splicing, via transesterification reactions with bulged adenosine as nucleophile;GO:0000398 mRNA splicing, via spliceosome;GO:0000375 RNA splicing, via transesterification reactions	GO:0071014 post-mRNA release spliceosomal complex;GO:0005684 U2-type spliceosomal complex;GO:0005681 spliceosomal complex	GO:0005515 protein binding;GO:0005488 binding;GO:0003674 molecular_function	1		0	0	0	0	0	0	0	0	0	0	0	0	0	0	0	0	0	0	0	0	0	0	0	0	0	0	0	0	0	0	0	0	0	0	1	0	0	0	0	0	0	0	0
CCDC136	coiled-coil domain containing 136	GO:0001675 acrosome assembly;GO:0033363 secretory granule organization;GO:0010927 cellular component assembly involved in morphogenesis	GO:0002080 acrosomal membrane;GO:0001669 acrosomal vesicle;GO:0030667 secretory granule membrane		1		0	0	0	0	1	0	0	0	0	0	0	0	0	0	0	0	0	0	0	0	0	0	0	0	0	0	0	0	0	0	0	0	0	0	0	0	0	0	0	0	0	0	0
CCDC137	coiled-coil domain containing 137		GO:0001650 fibrillar center;GO:0005730 nucleolus;GO:0005694 chromosome	GO:0003723 RNA binding;GO:0003676 nucleic acid binding;GO:0097159 organic cyclic compound binding	1		0	0	0	0	0	0	0	0	0	0	0	0	0	0	0	0	0	0	0	0	0	0	0	0	0	0	0	0	0	0	0	0	0	0	0	0	0	0	0	0	0	0	0
CCDC142	coiled-coil domain containing 142				1		0	0	0	0	0	0	0	0	0	0	0	0	0	0	0	0	0	0	0	0	0	0	0	0	0	0	0	0	0	0	0	0	0	0	1	0	0	0	0	0	0	0	0
CCDC15	coiled-coil domain containing 15		GO:0005813 centrosome;GO:0005815 microtubule organizing center;GO:0015630 microtubule cytoskeleton		1		0	0	0	0	0	0	0	0	0	0	0	0	0	0	0	0	0	0	0	0	0	0	0	0	0	0	0	0	0	0	0	0	0	0	0	0	0	0	0	0	0	0	0
CCDC150	coiled-coil domain containing 150			GO:0005515 protein binding;GO:0005488 binding;GO:0003674 molecular_function	2		0	0	1	0	0	0	0	0	0	0	0	0	0	0	0	0	0	0	0	0	0	0	0	0	0	0	0	0	0	0	0	0	0	0	0	0	0	0	0	0	0	0	0
CCDC158	coiled-coil domain containing 158				2		0	0	0	0	0	0	0	0	0	0	0	0	0	0	0	0	0	0	0	0	0	0	0	0	0	0	0	0	0	0	0	0	0	0	0	0	0	0	0	0	0	0	0
CCDC166	coiled-coil domain containing 166				2		0	0	0	0	0	0	1	0	0	0	0	0	0	0	0	0	0	0	0	0	0	0	0	0	0	0	0	0	0	0	0	0	0	0	0	0	0	0	0	0	0	0	0
CCDC170	coiled-coil domain containing 170	GO:0000226 microtubule cytoskeleton organization;GO:0007017 microtubule-based process;GO:0007010 cytoskeleton organization	GO:0036064 ciliary basal body;GO:0005929 cilium;GO:0005815 microtubule organizing center	GO:0008017 microtubule binding;GO:0015631 tubulin binding;GO:0008092 cytoskeletal protein binding	1		0	0	0	0	0	0	0	0	0	0	0	0	0	0	0	0	0	0	0	0	0	0	0	0	0	0	0	0	0	0	0	0	0	0	1	0	0	0	0	0	0	0	0
CCDC175	coiled-coil domain containing 175				9		0	0	0	0	0	0	1	0	0	0	0	0	0	0	0	0	1	0	0	0	0	0	0	0	0	0	0	0	0	0	0	0	0	0	0	0	0	0	0	0	0	0	0
CCDC178	coiled-coil domain containing 178		GO:0036064 ciliary basal body;GO:0005929 cilium;GO:0005815 microtubule organizing center		2		0	0	0	0	0	0	1	0	0	0	0	0	0	0	0	0	0	0	0	0	0	0	0	0	0	0	0	0	0	0	0	0	0	0	0	0	0	0	0	0	0	0	0
CCDC180	coiled-coil domain containing 180		GO:0070062 extracellular exosome;GO:1903561 extracellular vesicle;GO:0043230 extracellular organelle		3		0	1	0	0	1	0	0	0	0	0	0	0	0	0	0	0	0	0	0	0	0	0	0	0	0	0	0	0	0	0	0	0	0	0	0	0	0	0	0	0	0	0	0
CCDC185	coiled-coil domain containing 185			GO:0005515 protein binding;GO:0005488 binding;GO:0003674 molecular_function	2		0	0	0	0	0	0	0	0	0	0	0	0	0	0	0	0	0	0	0	0	0	0	0	0	0	0	0	0	0	0	0	0	0	0	0	0	0	0	0	0	0	0	0
CCDC187	coiled-coil domain containing 187	GO:0034453 microtubule anchoring;GO:0000226 microtubule cytoskeleton organization;GO:0007017 microtubule-based process	GO:0005813 centrosome;GO:0005815 microtubule organizing center;GO:0015630 microtubule cytoskeleton	GO:0008017 microtubule binding;GO:0015631 tubulin binding;GO:0008092 cytoskeletal protein binding	6		0	0	0	0	0	0	0	0	0	0	0	0	0	0	0	0	0	0	0	0	0	0	0	0	0	0	0	0	0	0	0	0	0	0	1	0	0	0	0	0	0	0	0
CCDC189	cilia and flagella associated protein 119		GO:0097228 sperm principal piece;GO:0001669 acrosomal vesicle;GO:0036126 sperm flagellum		9		0	0	0	0	1	0	0	0	0	0	0	0	0	0	0	0	0	0	0	0	0	0	0	0	0	0	0	0	0	0	1	0	0	0	0	0	1	0	0	0	0	0	0
CCDC190	coiled-coil domain containing 190				1		0	0	0	0	0	0	0	0	0	0	0	0	0	0	0	0	0	0	0	0	0	0	0	0	0	0	0	0	0	0	0	0	1	0	0	0	0	0	0	0	0	0	0
CCDC191	coiled-coil domain containing 191			GO:0019902 phosphatase binding;GO:0019899 enzyme binding;GO:0005515 protein binding	1		0	0	0	0	0	0	0	0	0	0	0	0	0	0	0	0	0	0	0	0	0	0	0	0	0	0	0	0	0	0	0	0	0	0	1	0	0	0	0	0	0	0	0
CCDC201	coiled-coil domain containing 201				1		0	0	0	0	0	0	0	0	0	0	0	0	0	0	0	0	0	0	0	0	0	0	0	0	0	0	0	0	0	0	0	0	0	0	0	0	0	0	0	0	0	0	0
CCDC28A	coiled-coil domain containing 28A			GO:0005515 protein binding;GO:0005488 binding;GO:0003674 molecular_function	6		0	0	0	0	0	0	0	0	0	0	0	0	0	0	0	0	0	0	0	0	0	0	0	0	0	0	0	0	0	0	0	1	1	0	0	0	0	0	0	0	0	0	1
CCDC28B	coiled-coil domain containing 28B	GO:0060271 cilium assembly;GO:0044782 cilium organization;GO:0120031 plasma membrane bounded cell projection assembly	GO:0005813 centrosome;GO:0005815 microtubule organizing center;GO:0015630 microtubule cytoskeleton	GO:0005515 protein binding;GO:0005488 binding;GO:0003674 molecular_function	13		0	0	0	1	0	0	1	0	0	0	0	0	0	0	0	0	0	0	0	0	0	0	0	0	0	0	0	0	0	1	0	0	0	0	1	1	0	1	1	0	0	1	0
CCDC30	coiled-coil domain containing 30				2		0	0	0	0	0	0	0	0	0	0	0	0	0	0	0	0	0	0	0	0	0	0	0	0	0	0	0	0	0	0	0	0	0	0	1	0	0	0	0	0	0	0	0
CCDC39	coiled-coil domain 39 molecular ruler complex subunit	GO:0035469 determination of pancreatic left/right asymmetry;GO:0071910 determination of liver left/right asymmetry;GO:0061966 establishment of left/right asymmetry	GO:0005930 axoneme;GO:0097014 ciliary plasm;GO:0032838 plasma membrane bounded cell projection cytoplasm		1		0	0	0	0	1	0	0	0	0	0	0	0	0	0	0	0	0	0	0	0	0	0	0	0	0	0	0	0	0	0	0	0	0	0	0	0	0	0	0	0	0	0	0
CCDC40	coiled-coil domain 40 molecular ruler complex subunit	GO:0035469 determination of pancreatic left/right asymmetry;GO:0071910 determination of liver left/right asymmetry;GO:0071907 determination of digestive tract left/right asymmetry	GO:0005930 axoneme;GO:0097014 ciliary plasm;GO:0032838 plasma membrane bounded cell projection cytoplasm	GO:0003674 molecular_function	1		0	0	0	0	0	0	0	0	0	0	0	0	0	0	0	0	0	0	0	0	0	0	0	0	0	0	0	0	0	0	0	0	0	0	0	0	0	0	0	0	0	0	0
CCDC51	coiled-coil domain containing 51	GO:0140141 mitochondrial potassium ion transmembrane transport;GO:0006884 cell volume homeostasis;GO:1990542 mitochondrial transmembrane transport	GO:0062157 mitochondrial ATP-gated potassium channel complex;GO:0034705 potassium channel complex;GO:0034703 cation channel complex	GO:0062156 mitochondrial ATP-gated potassium channel activity;GO:0035381 ATP-gated ion channel activity;GO:0005267 potassium channel activity	1		0	0	0	0	0	0	0	0	0	0	0	0	0	0	0	0	0	0	0	0	0	0	0	0	0	0	0	0	0	0	0	0	0	0	0	0	0	0	0	0	0	0	0
CCDC57	coiled-coil domain containing 57	GO:0007099 centriole replication;GO:0007020 microtubule nucleation;GO:0098534 centriole assembly	GO:0005876 spindle microtubule;GO:0034451 centriolar satellite;GO:0005814 centriole	GO:0005515 protein binding;GO:0005488 binding;GO:0003674 molecular_function	1		0	0	0	0	0	0	0	0	0	0	0	0	0	0	0	0	0	0	0	0	0	0	0	0	0	0	0	0	0	0	0	0	0	0	0	0	0	0	0	0	0	0	0
CCDC59	coiled-coil domain containing 59		GO:0005654 nucleoplasm;GO:0031981 nuclear lumen;GO:0031974 membrane-enclosed lumen	GO:0003723 RNA binding;GO:0003676 nucleic acid binding;GO:0097159 organic cyclic compound binding	1		0	0	0	0	0	1	0	0	0	0	0	0	0	0	0	0	0	0	0	0	0	0	0	0	0	0	0	0	0	0	0	0	0	0	0	0	0	0	0	0	0	0	0
CCDC71	coiled-coil domain containing 71				1		0	0	0	0	0	0	0	0	0	0	0	0	0	0	0	0	0	0	0	0	0	0	0	0	0	0	0	0	0	0	0	0	0	0	0	0	0	0	0	0	0	0	0
CCDC71L	coiled-coil domain containing 71 like				5		0	0	0	0	0	1	0	0	0	1	0	0	0	0	0	0	0	0	0	0	0	0	0	0	0	0	0	0	0	0	0	0	0	0	0	0	0	0	0	0	0	0	0
CCDC78	coiled-coil domain containing 78	GO:0098535 de novo centriole assembly involved in multi-ciliated epithelial cell differentiation;GO:0097742 de novo centriole assembly;GO:1903251 multi-ciliated epithelial cell differentiation	GO:0098536 deuterosome;GO:0016529 sarcoplasmic reticulum;GO:0016528 sarcoplasm		1		0	0	0	0	0	0	1	0	0	0	0	0	0	0	0	0	0	0	0	0	0	0	0	0	0	0	0	0	0	0	0	0	0	0	0	0	0	0	0	0	0	0	0
CCDC83	coiled-coil domain containing 83			GO:0005515 protein binding;GO:0005488 binding;GO:0003674 molecular_function	1		0	0	0	0	0	0	0	0	0	0	0	0	0	0	0	0	0	0	0	0	0	0	0	0	0	0	0	0	0	0	0	0	0	0	1	0	0	0	0	0	0	0	0
CCDC84	centrosomal AT-AC splicing factor	GO:0051304 chromosome separation;GO:0010826 negative regulation of centrosome duplication;GO:0046606 negative regulation of centrosome cycle	GO:0005813 centrosome;GO:0005815 microtubule organizing center;GO:0015630 microtubule cytoskeleton	GO:0005515 protein binding;GO:0005488 binding;GO:0003674 molecular_function	1		0	0	0	0	0	0	0	0	0	0	0	0	0	0	0	0	0	0	0	0	0	0	0	0	0	0	0	0	0	0	0	0	0	0	0	0	0	0	0	0	0	0	0
CCDC86	coiled-coil domain containing 86		GO:0005730 nucleolus;GO:0005694 chromosome;GO:0005654 nucleoplasm	GO:0003723 RNA binding;GO:0003676 nucleic acid binding;GO:0097159 organic cyclic compound binding	1		0	0	0	0	0	0	0	0	0	0	0	0	0	0	0	0	0	0	0	0	0	0	0	0	0	0	0	0	0	0	0	0	0	0	1	0	0	0	0	0	0	0	0
CCDC87	coiled-coil domain containing 87	GO:1905516 positive regulation of fertilization;GO:2000344 positive regulation of acrosome reaction;GO:0060046 regulation of acrosome reaction		GO:0005515 protein binding;GO:0005488 binding;GO:0003674 molecular_function	2		0	0	0	0	0	0	0	0	0	0	0	0	0	0	0	0	0	0	0	0	0	0	0	0	0	0	0	0	1	0	0	0	0	0	0	0	0	0	0	0	0	0	0
CCDC89	coiled-coil domain containing 89		GO:0005634 nucleus;GO:0005737 cytoplasm;GO:0043231 intracellular membrane-bounded organelle	GO:0005515 protein binding;GO:0005488 binding;GO:0003674 molecular_function	2		0	1	0	0	0	0	0	0	0	0	0	0	0	0	0	0	0	0	0	0	0	0	0	0	0	0	0	0	0	0	0	0	0	0	0	0	0	0	0	0	0	1	0
CCDC90B	coiled-coil domain containing 90B		GO:0031966 mitochondrial membrane;GO:0005740 mitochondrial envelope;GO:0031967 organelle envelope	GO:0005515 protein binding;GO:0005488 binding;GO:0003674 molecular_function	1		1	0	0	0	0	0	0	0	0	0	0	0	0	0	0	0	0	0	0	0	0	0	0	0	1	0	0	0	0	0	0	0	0	0	0	0	0	0	0	0	0	0	0
CCDC96	cilia and flagella associated protein 184	GO:0060271 cilium assembly;GO:0044782 cilium organization;GO:0120031 plasma membrane bounded cell projection assembly	GO:0005930 axoneme;GO:0036064 ciliary basal body;GO:0097014 ciliary plasm	GO:0005515 protein binding;GO:0005488 binding;GO:0003674 molecular_function	1		0	0	0	0	0	0	0	0	0	0	0	0	0	0	0	0	0	0	0	0	0	0	0	0	0	0	0	0	0	0	0	0	0	0	0	0	0	0	0	0	0	0	0
CCDC9B	coiled-coil domain containing 9B			GO:0003723 RNA binding;GO:0003676 nucleic acid binding;GO:0097159 organic cyclic compound binding	1		0	0	0	0	0	0	1	0	0	0	0	0	0	0	0	0	0	0	0	0	0	0	0	0	0	0	0	0	0	0	0	0	0	0	0	0	0	0	0	0	0	0	0
CCER2	coiled-coil glutamate rich protein 2		GO:0005576 extracellular region;GO:0110165 cellular anatomical entity;GO:0005575 cellular_component		1		0	0	0	0	0	0	0	0	0	0	0	0	0	0	0	0	0	0	0	0	0	0	0	0	0	0	0	0	0	0	0	0	0	0	0	0	0	0	0	0	0	0	0
CCHCR1	coiled-coil alpha-helical rod protein 1	GO:0006611 protein export from nucleus;GO:0051168 nuclear export;GO:0006913 nucleocytoplasmic transport	GO:0005814 centriole;GO:0005815 microtubule organizing center;GO:0015630 microtubule cytoskeleton	GO:0005515 protein binding;GO:0005488 binding;GO:0003674 molecular_function	1		0	0	0	0	0	0	0	0	0	0	0	0	0	0	0	0	0	0	0	0	0	0	0	0	0	0	0	0	0	0	0	0	0	0	0	0	0	0	0	0	0	0	0
CCKBR	cholecystokinin B receptor	GO:0038188 cholecystokinin signaling pathway;GO:0045851 pH reduction;GO:0001696 gastric acid secretion	GO:0005886 plasma membrane;GO:0071944 cell periphery;GO:0016020 membrane	GO:0015054 gastrin receptor activity;GO:0031739 cholecystokinin receptor binding;GO:0031741 type B gastrin/cholecystokinin receptor binding	1		0	0	0	0	0	0	0	0	0	0	0	0	0	0	0	0	0	0	0	0	0	0	0	0	0	0	0	0	0	0	0	0	0	0	0	0	0	0	0	0	0	0	0
CCL1	C-C motif chemokine ligand 1	GO:0090026 positive regulation of monocyte chemotaxis;GO:0048245 eosinophil chemotaxis;GO:0032740 positive regulation of interleukin-17 production	GO:0005615 extracellular space;GO:0005576 extracellular region;GO:0110165 cellular anatomical entity	GO:0008009 chemokine activity;GO:0048020 CCR chemokine receptor binding;GO:0042379 chemokine receptor binding	3		0	0	0	0	0	0	0	0	0	0	0	0	0	0	0	0	0	0	0	0	0	0	0	0	0	0	0	0	0	0	0	0	0	0	0	0	0	0	0	0	0	0	0
CCL16	C-C motif chemokine ligand 16	GO:0048245 eosinophil chemotaxis;GO:0072677 eosinophil migration;GO:0002548 monocyte chemotaxis	GO:0005615 extracellular space;GO:0005576 extracellular region;GO:0110165 cellular anatomical entity	GO:0042056 chemoattractant activity;GO:0008009 chemokine activity;GO:0048020 CCR chemokine receptor binding	8		0	0	0	0	0	0	0	0	0	0	0	0	0	0	0	0	1	0	0	0	0	0	0	0	0	0	0	0	1	0	0	0	0	0	1	0	1	0	0	1	0	0	0
CCL19	C-C motif chemokine ligand 19	GO:2000549 positive regulation of dendritic cell dendrite assembly;GO:0002408 myeloid dendritic cell chemotaxis;GO:2000547 regulation of dendritic cell dendrite assembly	GO:0005615 extracellular space;GO:0005576 extracellular region;GO:0110165 cellular anatomical entity	GO:0031732 CCR7 chemokine receptor binding;GO:0031735 CCR10 chemokine receptor binding;GO:0008009 chemokine activity	1		0	0	0	0	0	0	0	0	0	0	0	0	0	0	0	0	0	0	0	0	0	0	0	0	0	0	0	0	0	0	0	0	0	0	0	0	0	0	0	0	0	0	0
CCL2	C-C motif chemokine ligand 2	GO:0035684 helper T cell extravasation;GO:2000502 negative regulation of natural killer cell chemotaxis;GO:1904783 positive regulation of NMDA glutamate receptor activity	GO:0005615 extracellular space;GO:0005576 extracellular region;GO:0110165 cellular anatomical entity	GO:0031727 CCR2 chemokine receptor binding;GO:0008009 chemokine activity;GO:0048020 CCR chemokine receptor binding	4		0	0	0	0	0	0	0	0	1	0	0	0	0	0	0	0	0	0	0	1	0	0	0	1	0	0	0	0	0	0	0	0	0	0	0	0	0	0	0	0	0	0	0
CCL22	C-C motif chemokine ligand 22	GO:0048245 eosinophil chemotaxis;GO:0072677 eosinophil migration;GO:0002548 monocyte chemotaxis	GO:0005615 extracellular space;GO:0005576 extracellular region;GO:0110165 cellular anatomical entity	GO:0008009 chemokine activity;GO:0048020 CCR chemokine receptor binding;GO:0042379 chemokine receptor binding	1		0	0	0	0	0	0	0	0	0	0	0	0	0	0	0	0	0	0	0	0	0	0	0	0	0	0	0	0	0	0	0	0	0	0	0	0	0	0	0	0	0	0	0
CCL25	C-C motif chemokine ligand 25	GO:1903237 negative regulation of leukocyte tethering or rolling;GO:0002692 negative regulation of cellular extravasation;GO:1904995 negative regulation of leukocyte adhesion to vascular endothelial cell	GO:0005615 extracellular space;GO:0005576 extracellular region;GO:0110165 cellular anatomical entity	GO:0031735 CCR10 chemokine receptor binding;GO:0008009 chemokine activity;GO:0048020 CCR chemokine receptor binding	1		0	0	0	0	0	0	0	0	0	0	0	0	0	0	0	0	0	0	0	0	0	0	0	0	0	0	0	0	0	0	0	0	0	0	0	0	0	0	0	0	0	0	0
CCL28	C-C motif chemokine ligand 28	GO:1903237 negative regulation of leukocyte tethering or rolling;GO:0002692 negative regulation of cellular extravasation;GO:1904995 negative regulation of leukocyte adhesion to vascular endothelial cell	GO:0070062 extracellular exosome;GO:1903561 extracellular vesicle;GO:0043230 extracellular organelle	GO:0008009 chemokine activity;GO:0042379 chemokine receptor binding;GO:0005125 cytokine activity	1		1	0	0	0	0	0	0	0	0	0	0	0	0	0	0	0	0	0	0	0	0	0	0	0	1	0	0	0	0	0	0	0	0	0	0	0	0	0	0	0	0	0	0
CCNB3	cyclin B3	GO:0000079 regulation of cyclin-dependent protein serine/threonine kinase activity;GO:1904029 regulation of cyclin-dependent protein kinase activity;GO:0044772 mitotic cell cycle phase transition	GO:0000307 cyclin-dependent protein kinase holoenzyme complex;GO:1902554 serine/threonine protein kinase complex;GO:1902911 protein kinase complex	GO:0016538 cyclin-dependent protein serine/threonine kinase regulator activity;GO:0019887 protein kinase regulator activity;GO:0019207 kinase regulator activity	5		0	1	0	1	1	0	0	0	0	0	0	0	0	0	0	0	0	0	0	1	0	0	0	0	0	0	0	0	0	0	0	0	0	0	0	0	0	0	0	0	0	0	0
CCND2	cyclin D2	GO:0071481 cellular response to X-ray;GO:0045737 positive regulation of cyclin-dependent protein serine/threonine kinase activity;GO:1904031 positive regulation of cyclin-dependent protein kinase activity	GO:0097129 cyclin D2-CDK4 complex;GO:0000307 cyclin-dependent protein kinase holoenzyme complex;GO:1902554 serine/threonine protein kinase complex	GO:0061575 cyclin-dependent protein serine/threonine kinase activator activity;GO:0016538 cyclin-dependent protein serine/threonine kinase regulator activity;GO:0043539 protein serine/threonine kinase activator activity	1		0	0	0	0	0	0	0	0	0	0	0	0	0	0	0	0	0	0	0	0	0	0	0	0	0	0	0	0	0	0	0	0	0	0	0	0	0	0	0	0	0	0	0
CCNE1	cyclin E1	GO:1902462 positive regulation of mesenchymal stem cell proliferation;GO:1902460 regulation of mesenchymal stem cell proliferation;GO:0006270 DNA replication initiation	GO:0097134 cyclin E1-CDK2 complex;GO:0000307 cyclin-dependent protein kinase holoenzyme complex;GO:1902554 serine/threonine protein kinase complex	GO:0016538 cyclin-dependent protein serine/threonine kinase regulator activity;GO:0019887 protein kinase regulator activity;GO:0019207 kinase regulator activity	1		0	0	0	0	0	0	0	0	0	0	0	0	0	0	0	0	0	0	0	0	0	0	0	0	0	0	0	0	0	0	0	0	0	0	0	0	0	0	0	0	0	0	1
CCNP	cyclin P	GO:0000079 regulation of cyclin-dependent protein serine/threonine kinase activity;GO:1904029 regulation of cyclin-dependent protein kinase activity;GO:0044772 mitotic cell cycle phase transition	GO:0000307 cyclin-dependent protein kinase holoenzyme complex;GO:1902554 serine/threonine protein kinase complex;GO:1902911 protein kinase complex	GO:0016538 cyclin-dependent protein serine/threonine kinase regulator activity;GO:0019887 protein kinase regulator activity;GO:0019207 kinase regulator activity	5		0	0	0	0	0	0	0	0	0	0	0	0	0	1	0	0	0	0	0	1	0	0	0	0	0	0	0	1	0	0	0	0	0	0	1	0	0	0	0	0	0	0	0
CCNT2	cyclin T2	GO:0019085 early viral transcription;GO:0019086 late viral transcription;GO:0019083 viral transcription	GO:0008024 cyclin/CDK positive transcription elongation factor complex;GO:0019908 nuclear cyclin-dependent protein kinase holoenzyme complex;GO:0032806 carboxy-terminal domain protein kinase complex	GO:0097322 7SK snRNA binding;GO:0061575 cyclin-dependent protein serine/threonine kinase activator activity;GO:0001223 transcription coactivator binding	3		0	0	0	0	0	0	0	0	0	0	0	0	0	0	0	0	0	0	0	0	0	0	0	0	0	0	0	0	0	0	0	0	0	0	1	0	0	0	0	0	0	0	0
CCP110	centriolar coiled-coil protein 110	GO:1903723 negative regulation of centriole elongation;GO:0032053 ciliary basal body organization;GO:1903722 regulation of centriole elongation	GO:0005814 centriole;GO:0005813 centrosome;GO:0005929 cilium	GO:0005515 protein binding;GO:0005488 binding;GO:0003674 molecular_function	1		0	0	0	0	0	0	0	0	0	0	0	0	0	0	0	0	0	0	0	0	0	0	0	0	0	0	0	0	1	0	0	0	0	0	0	0	0	0	0	0	0	0	0
CCR1	C-C motif chemokine receptor 1	GO:0002407 dendritic cell chemotaxis;GO:0090026 positive regulation of monocyte chemotaxis;GO:0030502 negative regulation of bone mineralization	GO:0009897 external side of plasma membrane;GO:0098552 side of membrane;GO:0009986 cell surface	GO:0035717 chemokine (C-C motif) ligand 7 binding;GO:0071791 chemokine (C-C motif) ligand 5 binding;GO:0016493 C-C chemokine receptor activity	2		0	0	0	0	0	1	0	0	0	0	0	0	0	0	0	0	1	0	0	0	0	0	0	0	0	0	0	0	0	0	0	0	0	0	0	0	0	0	0	0	0	0	0
CCR2	C-C motif chemokine receptor 2	GO:0035705 T-helper 17 cell chemotaxis;GO:0043310 negative regulation of eosinophil degranulation;GO:2000464 positive regulation of astrocyte chemotaxis	GO:0001650 fibrillar center;GO:0043204 perikaryon;GO:0009897 external side of plasma membrane	GO:0035715 chemokine (C-C motif) ligand 2 binding;GO:0035716 chemokine (C-C motif) ligand 12 binding;GO:0035717 chemokine (C-C motif) ligand 7 binding	1		0	0	0	0	0	0	0	0	0	0	0	0	0	0	0	0	0	0	0	0	0	0	0	0	0	0	0	0	0	0	0	0	0	0	0	0	0	0	0	0	0	0	0
CCR3	C-C motif chemokine receptor 3	GO:0006968 cellular defense response;GO:0070098 chemokine-mediated signaling pathway;GO:1990868 response to chemokine	GO:0009897 external side of plasma membrane;GO:0098552 side of membrane;GO:0009986 cell surface	GO:0016493 C-C chemokine receptor activity;GO:0019957 C-C chemokine binding;GO:0001637 G protein-coupled chemoattractant receptor activity	1		0	0	0	0	0	0	0	0	0	0	0	0	0	0	0	0	0	0	0	0	0	0	0	0	0	0	0	0	0	0	0	0	0	0	0	0	0	0	0	0	0	0	0
CCR8	C-C motif chemokine receptor 8	GO:0070098 chemokine-mediated signaling pathway;GO:1990868 response to chemokine;GO:1990869 cellular response to chemokine	GO:0009897 external side of plasma membrane;GO:0098552 side of membrane;GO:0009986 cell surface	GO:0016493 C-C chemokine receptor activity;GO:0019957 C-C chemokine binding;GO:0001637 G protein-coupled chemoattractant receptor activity	1		0	0	0	0	0	0	0	0	0	0	0	0	0	0	0	0	0	0	0	0	0	0	0	0	0	0	0	0	0	0	0	0	0	0	0	0	0	0	0	0	0	0	0
CD109	CD109 molecule	GO:0072675 osteoclast fusion;GO:0072674 multinuclear osteoclast differentiation;GO:0010839 negative regulation of keratinocyte proliferation	GO:0031092 platelet alpha granule membrane;GO:0031091 platelet alpha granule;GO:0030667 secretory granule membrane	GO:0050431 transforming growth factor beta binding;GO:0004867 serine-type endopeptidase inhibitor activity;GO:0019838 growth factor binding	2		0	0	0	0	0	0	1	0	0	0	0	0	0	0	0	0	0	0	0	0	0	0	0	0	0	0	0	0	0	0	0	0	0	0	0	0	0	0	0	0	0	0	0
CD160	CD160 molecule	GO:1900280 negative regulation of CD4-positive, alpha-beta T cell costimulation;GO:1900279 regulation of CD4-positive, alpha-beta T cell costimulation;GO:1905675 negative regulation of adaptive immune memory response	GO:0098552 side of membrane;GO:0005576 extracellular region;GO:0005886 plasma membrane	GO:0032397 activating MHC class I receptor activity;GO:0023024 MHC class I protein complex binding;GO:0032394 MHC class Ib receptor activity	1		0	0	0	0	0	0	0	0	0	0	0	0	0	0	0	0	0	0	0	0	0	0	0	0	0	0	0	0	0	0	0	0	0	0	0	0	0	0	0	0	0	0	1
CD163	CD163 molecule	GO:0006953 acute-phase response;GO:0002526 acute inflammatory response;GO:0006897 endocytosis	GO:0030666 endocytic vesicle membrane;GO:0030139 endocytic vesicle;GO:0009897 external side of plasma membrane	GO:0005044 scavenger receptor activity;GO:0097110 scaffold protein binding;GO:0038024 cargo receptor activity	1		1	0	0	0	0	0	0	0	0	0	0	0	0	1	0	0	0	0	0	0	0	0	0	0	0	0	0	0	0	0	0	0	0	0	0	0	0	0	0	0	0	0	0
CD200R1	CD200 receptor 1	GO:2000405 negative regulation of T cell migration;GO:1905522 negative regulation of macrophage migration;GO:2000402 negative regulation of lymphocyte migration	GO:0009897 external side of plasma membrane;GO:0043235 receptor complex;GO:0098552 side of membrane	GO:0140081 glycosylated region protein binding;GO:0019763 immunoglobulin receptor activity;GO:0140375 immune receptor activity	1		0	0	0	0	0	0	0	0	0	0	0	0	0	0	0	0	0	0	0	0	0	0	0	0	0	0	0	0	0	0	0	0	0	0	0	0	0	0	0	0	0	0	0
CD207	CD207 molecule	GO:0051607 defense response to virus;GO:0009615 response to virus;GO:0140546 defense response to symbiont	GO:0030669 clathrin-coated endocytic vesicle membrane;GO:0045334 clathrin-coated endocytic vesicle;GO:0030665 clathrin-coated vesicle membrane	GO:0005537 mannose binding;GO:0048029 monosaccharide binding;GO:0030246 carbohydrate binding	4	AERIAL_HAWKER	0	0	0	0	0	0	0	0	0	0	0	0	0	0	0	1	0	0	0	0	0	0	0	0	0	0	0	0	0	0	0	0	0	1	0	0	0	0	0	0	1	0	0
CD22	CD22 molecule	GO:0050859 negative regulation of B cell receptor signaling pathway;GO:0002638 negative regulation of immunoglobulin production;GO:0050849 negative regulation of calcium-mediated signaling	GO:0032809 neuronal cell body membrane;GO:0044298 cell body membrane;GO:0055037 recycling endosome	GO:0001791 IgM binding;GO:0042609 CD4 receptor binding;GO:0033691 sialic acid binding	9		0	0	0	1	0	0	0	0	0	0	0	0	0	0	0	1	0	0	0	0	0	0	0	0	0	0	0	0	0	0	0	0	0	0	0	0	0	0	0	0	0	0	0
CD226	CD226 molecule	GO:0060369 positive regulation of Fc receptor mediated stimulatory signaling pathway;GO:0002860 positive regulation of natural killer cell mediated cytotoxicity directed against tumor cell target;GO:0002857 positive regulation of natural killer cell mediated immune response to tumor cell	GO:0045121 membrane raft;GO:0098857 membrane microdomain;GO:0009897 external side of plasma membrane	GO:0005178 integrin binding;GO:0050839 cell adhesion molecule binding;GO:0019901 protein kinase binding	1	AERIAL_HAWKER	0	0	0	0	0	0	0	0	0	0	0	0	0	0	0	0	0	0	0	0	0	0	0	0	0	0	0	0	0	0	0	0	0	0	0	0	0	0	0	0	0	0	0
CD244	CD244 molecule	GO:0071661 regulation of granzyme B production;GO:0071663 positive regulation of granzyme B production;GO:0060732 positive regulation of inositol phosphate biosynthetic process	GO:0009897 external side of plasma membrane;GO:0098552 side of membrane;GO:0009986 cell surface	GO:0042288 MHC class I protein binding;GO:0042287 MHC protein binding;GO:0005102 signaling receptor binding	4		0	0	0	0	0	0	0	0	0	0	0	0	0	0	0	0	0	0	0	0	0	0	0	0	0	0	0	0	1	0	0	0	0	0	0	0	0	0	0	0	0	0	0
CD274	CD274 molecule	GO:0002843 regulation of tolerance induction to tumor cell;GO:0002845 positive regulation of tolerance induction to tumor cell;GO:1905404 positive regulation of activated CD8-positive, alpha-beta T cell apoptotic process	GO:0055038 recycling endosome membrane;GO:0031901 early endosome membrane;GO:0055037 recycling endosome	GO:0003713 transcription coactivator activity;GO:0003712 transcription coregulator activity;GO:0030674 protein-macromolecule adaptor activity	1		0	0	0	0	0	0	0	0	0	0	0	0	0	0	0	0	0	0	0	0	0	0	0	0	0	0	0	0	0	0	0	0	0	0	0	0	0	0	0	0	0	0	0
CD300C	CD300c molecule	GO:0006968 cellular defense response;GO:0006952 defense response;GO:0002376 immune system process	GO:0005886 plasma membrane;GO:0071944 cell periphery;GO:0016020 membrane	GO:0004888 transmembrane signaling receptor activity;GO:0038023 signaling receptor activity;GO:0060089 molecular transducer activity	1		0	0	0	0	0	0	0	0	0	0	0	0	0	0	0	0	0	0	0	0	0	0	0	0	0	0	0	0	0	0	0	0	0	0	0	0	0	0	0	0	0	0	0
CD300LB	CD300 molecule like family member b	GO:0002376 immune system process;GO:0008150 biological_process	GO:0005886 plasma membrane;GO:0071944 cell periphery;GO:0016020 membrane	GO:0004888 transmembrane signaling receptor activity;GO:0038023 signaling receptor activity;GO:0060089 molecular transducer activity	1		0	0	0	0	0	0	0	0	0	0	0	0	0	0	0	0	0	0	0	0	0	0	0	0	0	0	0	0	0	0	0	0	0	0	0	0	0	0	0	0	0	0	0
CD3D	CD3 delta subunit of T-cell receptor complex	GO:0045059 positive thymic T cell selection;GO:0045061 thymic T cell selection;GO:0043368 positive T cell selection	GO:0042105 alpha-beta T cell receptor complex;GO:0030669 clathrin-coated endocytic vesicle membrane;GO:0045334 clathrin-coated endocytic vesicle	GO:0004888 transmembrane signaling receptor activity;GO:0038023 signaling receptor activity;GO:0060089 molecular transducer activity	2		0	0	0	0	0	0	0	0	0	0	0	0	0	0	0	0	0	0	0	0	0	0	0	0	0	0	0	0	0	0	0	0	0	0	0	0	0	0	0	0	0	0	0
CD3E	CD3 epsilon subunit of T-cell receptor complex	GO:0002249 lymphocyte anergy;GO:0002870 T cell anergy;GO:0002669 positive regulation of T cell anergy	GO:0042106 gamma-delta T cell receptor complex;GO:0042105 alpha-beta T cell receptor complex;GO:0001772 immunological synapse	GO:0042608 T cell receptor binding;GO:0030159 signaling receptor complex adaptor activity;GO:0035591 signaling adaptor activity	1		0	0	0	0	0	0	0	0	0	0	0	0	0	0	0	0	0	0	0	0	0	0	0	0	0	0	0	0	0	0	0	0	0	0	0	0	0	0	0	0	0	0	0
CD3G	CD3 gamma subunit of T-cell receptor complex	GO:0045059 positive thymic T cell selection;GO:0046629 gamma-delta T cell activation;GO:0045061 thymic T cell selection	GO:0042106 gamma-delta T cell receptor complex;GO:0042105 alpha-beta T cell receptor complex;GO:0030669 clathrin-coated endocytic vesicle membrane	GO:0042608 T cell receptor binding;GO:0030159 signaling receptor complex adaptor activity;GO:0035591 signaling adaptor activity	1		0	0	0	0	0	0	0	0	0	0	0	0	0	0	0	0	0	0	0	0	0	0	0	0	0	0	0	0	0	0	0	0	0	0	0	0	0	0	0	0	0	0	0
CD4	CD4 molecule	GO:0035397 helper T cell enhancement of adaptive immune response;GO:0097011 cellular response to granulocyte macrophage colony-stimulating factor stimulus;GO:0097012 response to granulocyte macrophage colony-stimulating factor	GO:0030669 clathrin-coated endocytic vesicle membrane;GO:0045334 clathrin-coated endocytic vesicle;GO:0030665 clathrin-coated vesicle membrane	GO:0042011 interleukin-16 binding;GO:0042012 interleukin-16 receptor activity;GO:0042289 MHC class II protein binding	4		0	0	0	0	0	0	0	0	0	0	0	0	0	0	0	1	0	0	0	0	0	0	0	0	0	0	0	0	0	0	0	0	0	0	0	0	0	0	0	0	0	0	0
CD40	CD40 molecule	GO:0033590 response to cobalamin;GO:0036017 response to erythropoietin;GO:0036018 cellular response to erythropoietin	GO:0043196 varicosity;GO:0035631 CD40 receptor complex;GO:0044304 main axon	GO:0031625 ubiquitin protein ligase binding;GO:0044389 ubiquitin-like protein ligase binding;GO:0019904 protein domain specific binding	1		0	0	0	0	0	0	0	0	0	0	0	0	0	0	0	0	0	0	0	0	0	0	0	0	0	0	0	0	0	0	0	0	0	0	0	0	0	0	0	0	0	0	0
CD44	CD44 molecule (IN blood group)	GO:0070487 monocyte aggregation;GO:1900623 regulation of monocyte aggregation;GO:1900625 positive regulation of monocyte aggregation	GO:0035692 macrophage migration inhibitory factor receptor complex;GO:0031258 lamellipodium membrane;GO:0005902 microvillus	GO:0005540 hyaluronic acid binding;GO:0005518 collagen binding;GO:0004896 cytokine receptor activity	1		0	0	0	0	0	0	0	0	0	0	0	0	0	0	0	0	0	0	0	0	0	0	0	0	0	0	0	0	0	0	0	0	0	0	0	0	0	0	0	0	0	0	0
CD48	CD48 molecule	GO:0006952 defense response;GO:0006950 response to stress;GO:0050896 response to stimulus	GO:0045121 membrane raft;GO:0098857 membrane microdomain;GO:0098552 side of membrane	GO:0005515 protein binding;GO:0005488 binding;GO:0003674 molecular_function	3		0	0	0	0	0	0	0	0	0	0	0	0	0	0	0	0	0	0	0	0	0	0	0	0	0	0	0	0	0	0	0	0	0	0	0	0	0	0	0	0	0	0	1
CD5	CD5 molecule	GO:0031295 T cell costimulation;GO:0031294 lymphocyte costimulation;GO:0008037 cell recognition	GO:0009897 external side of plasma membrane;GO:0098552 side of membrane;GO:0009986 cell surface	GO:0038023 signaling receptor activity;GO:0060089 molecular transducer activity;GO:0005515 protein binding	1		0	0	0	0	0	0	0	0	0	0	0	0	0	0	0	0	0	0	0	0	0	0	0	0	0	0	0	0	0	0	0	0	0	0	0	0	0	0	0	0	0	0	0
CD52	CD52 molecule	GO:0045730 respiratory burst;GO:0007204 positive regulation of cytosolic calcium ion concentration;GO:0065008 regulation of biological quality	GO:0097225 sperm midpiece;GO:0036126 sperm flagellum;GO:0097729 9+2 motile cilium		1		0	0	0	0	0	0	0	0	0	0	0	0	0	0	0	0	0	0	0	0	0	0	0	0	0	0	0	0	0	0	0	0	0	0	0	0	1	0	0	0	0	0	0
CD55	CD55 molecule (Cromer blood group)	GO:1903659 regulation of complement-dependent cytotoxicity;GO:2000563 positive regulation of CD4-positive, alpha-beta T cell proliferation;GO:0045916 negative regulation of complement activation	GO:0101003 ficolin-1-rich granule membrane;GO:0033116 endoplasmic reticulum-Golgi intermediate compartment membrane;GO:0005793 endoplasmic reticulum-Golgi intermediate compartment	GO:0001618 virus receptor activity;GO:0140272 exogenous protein binding;GO:0008289 lipid binding	1		0	0	0	0	0	1	0	0	0	0	0	0	0	0	0	0	0	0	0	0	0	0	0	0	0	0	0	0	0	0	0	0	0	0	0	0	0	0	0	0	0	0	0
CD58	CD58 molecule	GO:0034113 heterotypic cell-cell adhesion;GO:0032757 positive regulation of interleukin-8 production;GO:0032677 regulation of interleukin-8 production	GO:0101003 ficolin-1-rich granule membrane;GO:0070820 tertiary granule;GO:0101002 ficolin-1-rich granule	GO:0005102 signaling receptor binding;GO:0005515 protein binding;GO:0005488 binding	6		0	0	0	0	0	0	0	0	0	0	0	0	0	0	0	0	1	0	0	0	0	0	0	0	0	0	0	1	0	0	0	0	0	0	0	1	0	0	0	0	0	0	0
CD59	CD59 molecule (CD59 blood group)	GO:0001971 negative regulation of activation of membrane attack complex;GO:0001969 regulation of activation of membrane attack complex;GO:1903659 regulation of complement-dependent cytotoxicity	GO:0012507 ER to Golgi transport vesicle membrane;GO:0070821 tertiary granule membrane;GO:0033116 endoplasmic reticulum-Golgi intermediate compartment membrane	GO:0001848 complement binding;GO:0005515 protein binding;GO:0005488 binding	10		0	0	0	0	1	0	0	1	0	0	1	0	0	0	0	0	0	0	0	0	1	0	0	0	0	0	0	0	0	0	0	1	0	0	0	0	0	0	0	0	1	0	0
CD6	CD6 molecule	GO:0001771 immunological synapse formation;GO:0002438 acute inflammatory response to antigenic stimulus;GO:1900017 positive regulation of cytokine production involved in inflammatory response	GO:0001772 immunological synapse;GO:0042101 T cell receptor complex;GO:0098802 plasma membrane signaling receptor complex	GO:0070891 lipoteichoic acid binding;GO:0001530 lipopolysaccharide binding;GO:0019901 protein kinase binding	4		0	0	0	0	0	0	0	1	0	0	0	0	0	0	0	0	0	0	0	0	0	0	0	0	1	0	0	1	0	0	0	0	0	0	0	0	0	0	0	0	0	0	0
CD68	CD68 molecule	GO:0002605 negative regulation of dendritic cell antigen processing and presentation;GO:0002578 negative regulation of antigen processing and presentation;GO:0002604 regulation of dendritic cell antigen processing and presentation	GO:0035577 azurophil granule membrane;GO:0005766 primary lysosome;GO:0042582 azurophil granule	GO:0005515 protein binding;GO:0005488 binding;GO:0003674 molecular_function	2		0	0	0	0	0	0	0	0	0	0	0	0	0	0	0	0	0	0	0	0	0	0	0	0	0	0	0	0	0	0	0	0	0	0	0	0	0	0	0	0	0	0	0
CD70	CD70 molecule	GO:0002456 T cell mediated immunity;GO:0042100 B cell proliferation;GO:0033209 tumor necrosis factor-mediated signaling pathway	GO:0070062 extracellular exosome;GO:1903561 extracellular vesicle;GO:0043230 extracellular organelle	GO:0005164 tumor necrosis factor receptor binding;GO:0032813 tumor necrosis factor receptor superfamily binding;GO:0002020 protease binding	1		0	0	0	0	0	0	0	0	0	0	0	0	0	0	0	0	0	0	0	0	0	0	0	0	0	0	0	0	0	0	0	0	0	0	0	0	0	0	0	0	0	0	0
CD72	CD72 molecule	GO:0007155 cell adhesion;GO:0009987 cellular process;GO:0008150 biological_process	GO:0005886 plasma membrane;GO:0071944 cell periphery;GO:0016020 membrane	GO:0030246 carbohydrate binding;GO:0004888 transmembrane signaling receptor activity;GO:0005102 signaling receptor binding	4		0	0	0	0	0	0	0	0	0	0	0	0	0	0	0	0	0	0	0	0	0	0	0	0	0	0	0	0	0	0	0	0	0	0	0	0	0	0	0	0	0	0	0
CD79B	CD79b molecule	GO:0050853 B cell receptor signaling pathway;GO:0030183 B cell differentiation;GO:0050851 antigen receptor-mediated signaling pathway	GO:0071755 IgM B cell receptor complex;GO:0019815 B cell receptor complex;GO:0071753 IgM immunoglobulin complex	GO:0004888 transmembrane signaling receptor activity;GO:0038023 signaling receptor activity;GO:0060089 molecular transducer activity	5		0	0	0	0	0	1	1	0	0	0	0	0	0	0	0	0	0	0	0	0	0	0	0	0	0	0	0	0	0	0	0	0	0	0	0	0	0	0	0	0	0	0	0
CD80	CD80 molecule	GO:0045627 positive regulation of T-helper 1 cell differentiation;GO:0045625 regulation of T-helper 1 cell differentiation;GO:0032725 positive regulation of granulocyte macrophage colony-stimulating factor production	GO:0098636 protein complex involved in cell adhesion;GO:0009897 external side of plasma membrane;GO:0098552 side of membrane	GO:0015026 coreceptor activity;GO:0001618 virus receptor activity;GO:0140272 exogenous protein binding	6		0	0	0	0	0	0	0	0	0	0	0	0	0	0	0	0	0	0	0	0	0	0	0	0	0	0	0	0	0	0	0	0	0	0	0	0	0	0	0	0	0	0	0
CD81	CD81 molecule	GO:0034238 macrophage fusion;GO:0035783 CD4-positive, alpha-beta T cell costimulation;GO:1905676 positive regulation of adaptive immune memory response	GO:0097197 tetraspanin-enriched microdomain;GO:0001772 immunological synapse;GO:0016323 basolateral plasma membrane	GO:0042289 MHC class II protein binding;GO:1990459 transferrin receptor binding;GO:0023026 MHC class II protein complex binding	1		0	0	1	0	0	0	0	0	0	0	0	0	0	0	0	0	0	0	0	0	0	0	0	0	0	0	0	0	0	0	0	0	0	0	0	0	0	0	0	0	0	0	0
CD84	CD84 molecule	GO:0032685 negative regulation of granulocyte macrophage colony-stimulating factor production;GO:0032701 negative regulation of interleukin-18 production;GO:0043305 negative regulation of mast cell degranulation	GO:0009897 external side of plasma membrane;GO:0098552 side of membrane;GO:0009986 cell surface	GO:0042802 identical protein binding;GO:0005515 protein binding;GO:0005488 binding	1		0	0	0	0	0	0	0	0	0	0	0	0	0	0	0	0	0	0	0	0	0	0	0	0	0	0	0	0	0	0	0	0	0	0	0	0	0	0	0	0	0	0	0
CD86	CD86 molecule	GO:0032681 regulation of lymphotoxin A production;GO:0032761 positive regulation of lymphotoxin A production;GO:1990051 activation of protein kinase C activity	GO:0034451 centriolar satellite;GO:0009897 external side of plasma membrane;GO:0098552 side of membrane	GO:0015026 coreceptor activity;GO:0001618 virus receptor activity;GO:0140272 exogenous protein binding	3		0	1	0	0	0	0	0	0	0	0	0	0	0	0	0	0	0	0	0	0	0	0	0	0	0	0	0	0	0	0	0	0	0	0	0	0	0	0	0	0	0	0	0
CD8A	CD8 subunit alpha	GO:0045065 cytotoxic T cell differentiation;GO:0002456 T cell mediated immunity;GO:0019882 antigen processing and presentation	GO:0044853 plasma membrane raft;GO:0042101 T cell receptor complex;GO:0045121 membrane raft	GO:0023024 MHC class I protein complex binding;GO:0042288 MHC class I protein binding;GO:0023023 MHC protein complex binding	1		0	0	0	0	0	0	0	0	0	0	0	0	0	0	0	0	0	0	0	0	0	0	0	0	0	0	0	0	0	0	0	0	0	0	0	0	0	0	0	0	0	0	0
CD9	CD9 molecule	GO:0014905 myoblast fusion involved in skeletal muscle regeneration;GO:0030913 paranodal junction assembly;GO:0014908 myotube differentiation involved in skeletal muscle regeneration	GO:0031092 platelet alpha granule membrane;GO:0030669 clathrin-coated endocytic vesicle membrane;GO:0031091 platelet alpha granule	GO:0005178 integrin binding;GO:0050839 cell adhesion molecule binding;GO:0005102 signaling receptor binding	4		0	0	0	0	0	1	0	0	0	0	0	0	0	0	0	0	0	0	0	0	0	0	0	0	0	0	0	0	0	0	0	0	0	0	0	0	0	0	0	0	0	0	0
CD93	CD93 molecule	GO:0042116 macrophage activation;GO:0002274 myeloid leukocyte activation;GO:0006909 phagocytosis	GO:0101003 ficolin-1-rich granule membrane;GO:0070821 tertiary granule membrane;GO:0035579 specific granule membrane	GO:0001849 complement component C1q complex binding;GO:0001846 opsonin binding;GO:0001848 complement binding	1		0	0	0	0	1	0	0	0	0	0	0	0	0	0	0	0	0	0	0	0	0	0	0	0	0	0	0	0	0	0	0	0	0	0	0	0	0	0	0	0	0	0	0
CD96	CD96 molecule	GO:0002728 negative regulation of natural killer cell cytokine production;GO:0002727 regulation of natural killer cell cytokine production;GO:0002716 negative regulation of natural killer cell mediated immunity	GO:0005886 plasma membrane;GO:0071944 cell periphery;GO:0016020 membrane		1		0	0	0	0	0	0	0	0	0	0	0	0	0	0	0	0	0	0	0	0	0	0	0	0	0	0	0	0	0	0	0	0	0	0	0	0	0	0	0	0	0	0	0
CDC14A	cell division cycle 14A	GO:0007096 regulation of exit from mitosis;GO:0032467 positive regulation of cytokinesis;GO:0032465 regulation of cytokinesis	GO:1902636 kinociliary basal body;GO:0060091 kinocilium;GO:0097732 9+2 non-motile cilium	GO:0008138 protein tyrosine/serine/threonine phosphatase activity;GO:0017018 myosin phosphatase activity;GO:0004725 protein tyrosine phosphatase activity	1		0	0	0	0	0	0	0	0	0	0	0	0	0	0	0	0	0	0	0	0	0	0	0	0	0	0	0	0	0	0	0	0	0	0	1	0	0	0	0	0	0	0	0
CDC42EP3	CDC42 effector protein 3	GO:0031272 regulation of pseudopodium assembly;GO:0031274 positive regulation of pseudopodium assembly;GO:0030838 positive regulation of actin filament polymerization	GO:0015629 actin cytoskeleton;GO:0005856 cytoskeleton;GO:0012505 endomembrane system	GO:0005519 cytoskeletal regulatory protein binding;GO:0031267 small GTPase binding;GO:0051020 GTPase binding	1		0	0	0	0	0	0	0	0	0	0	0	0	0	0	0	0	0	0	0	0	0	0	0	0	0	0	0	0	0	0	0	0	0	0	0	0	0	0	0	0	0	0	0
CDC45	cell division cycle 45	GO:1902977 mitotic DNA replication preinitiation complex assembly;GO:0071163 DNA replication preinitiation complex assembly;GO:0000727 double-strand break repair via break-induced replication	GO:0071162 CMG complex;GO:0031261 DNA replication preinitiation complex;GO:0036064 ciliary basal body	GO:0003688 DNA replication origin binding;GO:0003697 single-stranded DNA binding;GO:0003682 chromatin binding	5		0	0	0	0	0	0	0	0	0	0	1	0	0	0	0	0	1	0	0	0	0	0	0	0	0	0	0	0	0	0	0	0	0	0	0	0	0	1	0	1	0	0	1
CDC6	cell division cycle 6	GO:0007089 traversing start control point of mitotic cell cycle;GO:1904116 response to vasopressin;GO:1904117 cellular response to vasopressin	GO:0051233 spindle midzone;GO:0045171 intercellular bridge;GO:0000922 spindle pole	GO:0003688 DNA replication origin binding;GO:0016887 ATP hydrolysis activity;GO:0140657 ATP-dependent activity	1		0	0	0	0	0	0	0	0	0	0	0	0	0	0	0	0	0	0	0	0	0	0	0	0	0	0	0	0	0	0	0	0	0	0	0	0	0	0	0	0	0	0	0
CDCA2	cell division cycle associated 2	GO:0035307 positive regulation of protein dephosphorylation;GO:0035306 positive regulation of dephosphorylation;GO:0035304 regulation of protein dephosphorylation	GO:0005694 chromosome;GO:0005654 nucleoplasm;GO:0031981 nuclear lumen		4		0	0	0	0	1	1	0	0	0	0	0	0	0	0	0	0	0	0	0	0	0	0	0	0	0	0	0	0	0	0	0	0	0	0	0	0	0	0	0	0	0	0	0
CDCA5	cell division cycle associated 5	GO:0031536 positive regulation of exit from mitosis;GO:0007076 mitotic chromosome condensation;GO:0007096 regulation of exit from mitosis	GO:0000775 chromosome, centromeric region;GO:0098687 chromosomal region;GO:0000785 chromatin	GO:0003682 chromatin binding;GO:0044877 protein-containing complex binding;GO:0005515 protein binding	15		0	0	0	0	0	1	1	0	0	1	0	0	0	1	0	0	0	0	0	0	0	0	0	0	0	0	0	0	0	0	0	0	1	0	0	1	1	0	0	0	1	0	1
CDH1	cadherin 1	GO:0099576 regulation of protein catabolic process at postsynapse, modulating synaptic transmission;GO:0071681 cellular response to indole-3-methanol;GO:0071680 response to indole-3-methanol	GO:0016600 flotillin complex;GO:0016342 catenin complex;GO:0016328 lateral plasma membrane	GO:0032794 GTPase activating protein binding;GO:0045295 gamma-catenin binding;GO:0030506 ankyrin binding	6		0	0	0	0	0	0	0	0	0	0	0	0	0	0	0	0	0	0	0	0	0	0	0	0	0	0	0	0	1	0	0	1	0	0	0	0	0	0	0	0	0	0	0
CDH10	cadherin 10	GO:0099560 synaptic membrane adhesion;GO:0044331 cell-cell adhesion mediated by cadherin;GO:0016339 calcium-dependent cell-cell adhesion via plasma membrane cell adhesion molecules	GO:0048787 presynaptic active zone membrane;GO:0016342 catenin complex;GO:0048786 presynaptic active zone	GO:0045296 cadherin binding;GO:0050839 cell adhesion molecule binding;GO:0005509 calcium ion binding	1		0	0	0	0	0	0	0	0	0	0	0	0	0	0	0	0	0	0	0	0	0	0	0	0	0	0	0	0	0	0	0	0	0	0	0	0	0	0	0	0	0	0	0
CDH12	cadherin 12	GO:0044331 cell-cell adhesion mediated by cadherin;GO:0016339 calcium-dependent cell-cell adhesion via plasma membrane cell adhesion molecules;GO:0034332 adherens junction organization	GO:0016342 catenin complex;GO:0019897 extrinsic component of plasma membrane;GO:0019898 extrinsic component of membrane	GO:0045296 cadherin binding;GO:0050839 cell adhesion molecule binding;GO:0005509 calcium ion binding	1		0	0	0	0	0	0	0	0	0	0	0	0	0	0	0	0	0	0	0	0	0	0	0	0	0	0	0	0	0	0	0	0	0	0	0	0	0	0	0	0	0	0	1
CDH24	cadherin 24	GO:0044331 cell-cell adhesion mediated by cadherin;GO:0016339 calcium-dependent cell-cell adhesion via plasma membrane cell adhesion molecules;GO:0034332 adherens junction organization	GO:0016342 catenin complex;GO:0019897 extrinsic component of plasma membrane;GO:0019898 extrinsic component of membrane	GO:0045296 cadherin binding;GO:0050839 cell adhesion molecule binding;GO:0005509 calcium ion binding	9		0	1	0	0	0	0	0	0	0	0	0	0	0	0	0	0	0	0	0	0	0	0	0	0	0	0	0	0	1	1	0	1	0	1	0	0	0	0	0	0	0	0	0
CDH26	cadherin 26	GO:0044331 cell-cell adhesion mediated by cadherin;GO:0016339 calcium-dependent cell-cell adhesion via plasma membrane cell adhesion molecules;GO:0034332 adherens junction organization	GO:0016342 catenin complex;GO:0019897 extrinsic component of plasma membrane;GO:0019898 extrinsic component of membrane	GO:0070097 delta-catenin binding;GO:0045294 alpha-catenin binding;GO:0008013 beta-catenin binding	3		0	0	0	0	0	0	0	0	0	0	0	0	0	0	0	0	0	0	0	0	0	0	0	0	0	0	0	0	0	0	0	0	0	0	0	0	0	0	0	0	0	0	0
CDH3	cadherin 3	GO:0051796 negative regulation of timing of catagen;GO:1902910 positive regulation of melanosome transport;GO:0032771 regulation of tyrosinase activity	GO:0016342 catenin complex;GO:0019897 extrinsic component of plasma membrane;GO:0019898 extrinsic component of membrane	GO:0045296 cadherin binding;GO:0050839 cell adhesion molecule binding;GO:0005509 calcium ion binding	4		0	0	0	0	0	0	0	0	1	0	0	0	0	0	0	0	0	0	0	0	0	0	0	0	0	0	0	0	0	0	0	0	0	1	0	0	0	0	0	0	0	0	0
CDHR2	cadherin related family member 2	GO:0060243 negative regulation of cell growth involved in contact inhibition;GO:0090675 intermicrovillar adhesion;GO:0032532 regulation of microvillus length	GO:0031528 microvillus membrane;GO:0031526 brush border membrane;GO:0005902 microvillus	GO:0050839 cell adhesion molecule binding;GO:0005509 calcium ion binding;GO:0046872 metal ion binding	8		0	1	0	0	0	0	1	0	0	0	0	0	0	0	0	0	0	0	0	0	0	0	0	0	1	0	0	0	0	0	0	0	0	0	0	0	0	0	0	0	1	0	0
CDHR4	cadherin related family member 4	GO:0007156 homophilic cell adhesion via plasma membrane adhesion molecules;GO:0098742 cell-cell adhesion via plasma-membrane adhesion molecules;GO:0098609 cell-cell adhesion	GO:0005886 plasma membrane;GO:0071944 cell periphery;GO:0016020 membrane	GO:0005509 calcium ion binding;GO:0046872 metal ion binding;GO:0043169 cation binding	1		0	0	0	0	0	0	0	0	0	0	0	0	0	0	0	0	0	0	0	0	0	0	0	0	0	0	0	0	0	0	0	0	0	0	0	0	0	0	0	0	0	0	0
CDIPT	CDP-diacylglycerol--inositol 3-phosphatidyltransferase	GO:0006661 phosphatidylinositol biosynthetic process;GO:0046488 phosphatidylinositol metabolic process;GO:0046474 glycerophospholipid biosynthetic process	GO:0005789 endoplasmic reticulum membrane;GO:0098827 endoplasmic reticulum subcompartment;GO:0042175 nuclear outer membrane-endoplasmic reticulum membrane network	GO:0003881 CDP-diacylglycerol-inositol 3-phosphatidyltransferase activity;GO:0017169 CDP-alcohol phosphatidyltransferase activity;GO:0016780 phosphotransferase activity, for other substituted phosphate groups	6		0	0	0	0	0	0	0	0	0	0	0	0	0	0	0	0	0	0	0	0	0	0	0	0	0	0	0	0	0	0	0	0	0	0	1	0	0	0	0	0	0	0	1
CDK5RAP3	CDK5 regulatory subunit associated protein 3	GO:0060318 definitive erythrocyte differentiation;GO:0044387 negative regulation of protein kinase activity by regulation of protein phosphorylation;GO:0071569 protein ufmylation	GO:0005874 microtubule;GO:0005813 centrosome;GO:0099513 polymeric cytoskeletal fiber	GO:0097371 MDM2/MDM4 family protein binding;GO:0051019 mitogen-activated protein kinase binding;GO:0051059 NF-kappaB binding	3		0	0	0	0	1	0	0	0	0	0	0	0	0	0	0	0	0	0	0	0	0	0	0	0	0	0	0	0	0	0	0	0	0	0	0	0	0	0	0	0	0	0	0
CDKAL1	CDK5 regulatory subunit associated protein 1 like 1	GO:0035600 tRNA methylthiolation;GO:1990145 maintenance of translational fidelity;GO:0006400 tRNA modification	GO:0005791 rough endoplasmic reticulum;GO:0005789 endoplasmic reticulum membrane;GO:0098827 endoplasmic reticulum subcompartment	GO:0035598 N6-threonylcarbomyladenosine methylthiotransferase activity;GO:0061712 tRNA (N(6)-L-threonylcarbamoyladenosine(37)-C(2))-methylthiotransferase;GO:0035596 methylthiotransferase activity	1		0	0	0	0	0	0	0	0	0	0	0	0	0	0	0	0	0	0	0	0	0	0	0	0	0	0	0	0	0	0	0	0	0	0	0	0	0	0	0	0	0	0	0
CDKL4	cyclin dependent kinase like 4	GO:0006468 protein phosphorylation;GO:0016310 phosphorylation;GO:0051726 regulation of cell cycle	GO:0005634 nucleus;GO:0005737 cytoplasm;GO:0043231 intracellular membrane-bounded organelle	GO:0004693 cyclin-dependent protein serine/threonine kinase activity;GO:0097472 cyclin-dependent protein kinase activity;GO:0106310 protein serine kinase activity	9		0	0	0	0	0	1	0	0	0	0	0	0	0	0	0	0	0	0	0	0	0	0	0	0	0	0	0	0	0	0	1	0	0	0	1	0	0	0	0	0	0	0	1
CDKL5	cyclin dependent kinase like 5	GO:0050775 positive regulation of dendrite morphogenesis;GO:0010770 positive regulation of cell morphogenesis;GO:0045773 positive regulation of axon extension	GO:0044294 dendritic growth cone;GO:0044292 dendrite terminus;GO:0099092 postsynaptic density, intracellular component	GO:0004693 cyclin-dependent protein serine/threonine kinase activity;GO:0097472 cyclin-dependent protein kinase activity;GO:0031267 small GTPase binding	6		0	0	0	0	0	0	0	0	0	0	0	0	0	0	0	0	0	0	0	0	0	0	0	0	1	0	0	0	0	0	0	0	1	0	0	0	0	0	1	0	0	0	0
CDKN1C	cyclin dependent kinase inhibitor 1C	GO:1902746 regulation of lens fiber cell differentiation;GO:0007096 regulation of exit from mitosis;GO:0071514 genomic imprinting	GO:0005634 nucleus;GO:0005737 cytoplasm;GO:0043231 intracellular membrane-bounded organelle	GO:0004861 cyclin-dependent protein serine/threonine kinase inhibitor activity;GO:0030291 protein serine/threonine kinase inhibitor activity;GO:0016538 cyclin-dependent protein serine/threonine kinase regulator activity	1		0	0	0	0	0	0	0	0	0	0	0	0	0	0	0	0	0	0	0	0	0	0	0	0	0	0	0	0	0	0	0	0	0	0	0	0	0	0	0	0	0	0	0
CDKN2AIP	CDKN2A interacting protein	GO:0030307 positive regulation of cell growth;GO:0030308 negative regulation of cell growth;GO:0045926 negative regulation of growth	GO:0001652 granular component;GO:0005730 nucleolus;GO:0005654 nucleoplasm	GO:0002039 p53 binding;GO:0003723 RNA binding;GO:0003676 nucleic acid binding	1		0	0	0	0	0	0	0	0	0	0	0	0	0	0	0	0	0	0	0	0	0	0	0	0	0	0	0	0	0	0	0	0	0	0	0	0	0	0	0	0	0	0	0
CDON	cell adhesion associated, oncogene regulated	GO:0010172 embryonic body morphogenesis;GO:0014816 skeletal muscle satellite cell differentiation;GO:0060059 embryonic retina morphogenesis in camera-type eye	GO:0062023 collagen-containing extracellular matrix;GO:0031012 extracellular matrix;GO:0030312 external encapsulating structure	GO:0005515 protein binding;GO:0005488 binding;GO:0003674 molecular_function	1		0	0	0	0	0	0	0	0	0	0	0	0	0	0	0	0	0	0	0	0	0	0	0	0	0	0	0	1	0	0	0	0	0	0	0	0	0	0	0	0	0	0	0
CDRT4	CMT1A duplicated region transcript 4			GO:0005515 protein binding;GO:0005488 binding;GO:0003674 molecular_function	2		0	0	0	1	0	0	0	0	0	0	0	0	0	0	0	0	0	0	0	0	0	0	0	0	0	0	0	0	0	0	0	0	0	0	0	0	0	0	0	0	0	0	0
CDS2	CDP-diacylglycerol synthase 2	GO:0006655 phosphatidylglycerol biosynthetic process;GO:0016024 CDP-diacylglycerol biosynthetic process;GO:0046341 CDP-diacylglycerol metabolic process	GO:0005743 mitochondrial inner membrane;GO:0019866 organelle inner membrane;GO:0031966 mitochondrial membrane	GO:0004605 phosphatidate cytidylyltransferase activity;GO:0070567 cytidylyltransferase activity;GO:0016779 nucleotidyltransferase activity	1		0	0	0	0	0	0	0	0	0	0	0	0	0	0	0	0	0	0	0	0	0	0	0	0	0	0	0	1	0	0	0	0	0	0	0	0	0	0	0	0	0	0	0
CDSN	corneodesmosin	GO:1905715 regulation of cornification;GO:1905716 negative regulation of cornification;GO:0003336 corneocyte desquamation	GO:0030057 desmosome;GO:0001533 cornified envelope;GO:0005911 cell-cell junction	GO:0042803 protein homodimerization activity;GO:0046983 protein dimerization activity;GO:0042802 identical protein binding	9		0	1	0	0	0	0	0	0	0	0	0	0	0	0	0	0	0	0	0	0	0	0	0	0	0	0	0	0	0	0	0	0	0	0	0	0	0	0	0	0	0	0	0
CDT1	chromatin licensing and DNA replication factor 1	GO:1902595 regulation of DNA replication origin binding;GO:0071163 DNA replication preinitiation complex assembly;GO:0072708 response to sorbitol	GO:0000776 kinetochore;GO:0000779 condensed chromosome, centromeric region;GO:0000775 chromosome, centromeric region	GO:0070182 DNA polymerase binding;GO:0003682 chromatin binding;GO:0044877 protein-containing complex binding	3		0	0	0	0	0	0	0	0	0	0	0	0	0	0	0	1	0	0	0	0	0	1	0	0	0	0	0	0	0	0	0	0	0	0	0	0	0	0	0	0	0	0	0
CDYL	chromodomain Y like	GO:0120093 regulation of peptidyl-lysine crotonylation;GO:0120094 negative regulation of peptidyl-lysine crotonylation;GO:0060816 random inactivation of X chromosome	GO:0016607 nuclear speck;GO:0016604 nuclear body;GO:0005694 chromosome	GO:0120092 crotonyl-CoA hydratase activity;GO:0016836 hydro-lyase activity;GO:0016835 carbon-oxygen lyase activity	4		0	0	0	0	0	1	0	0	0	0	0	0	0	0	0	0	0	0	0	0	0	0	0	0	0	0	0	0	0	0	0	0	0	0	0	0	0	0	0	0	0	0	0
CEACAM18	CEA cell adhesion molecule 18				1		0	0	0	0	0	0	0	0	0	0	0	0	0	0	0	0	0	0	0	0	0	0	0	0	0	0	0	0	0	0	0	0	0	0	0	0	0	0	0	0	0	0	0
CEACAM20	CEA cell adhesion molecule 20	GO:0001819 positive regulation of cytokine production;GO:0009617 response to bacterium;GO:0001817 regulation of cytokine production	GO:0031528 microvillus membrane;GO:0005902 microvillus;GO:0098858 actin-based cell projection	GO:1990782 protein tyrosine kinase binding;GO:0019901 protein kinase binding;GO:0019900 kinase binding	2		0	0	0	0	0	0	0	0	0	0	0	0	0	0	0	0	0	0	0	0	0	0	0	0	0	0	0	0	0	0	0	0	0	0	0	0	0	0	0	0	0	1	1
CECR2	CECR2 histone acetyl-lysine reader	GO:0001842 neural fold formation;GO:0006309 apoptotic DNA fragmentation;GO:0060571 morphogenesis of an epithelial fold	GO:0090537 CERF complex;GO:0031010 ISWI-type complex;GO:0000791 euchromatin	GO:0140658 ATP-dependent chromatin remodeler activity;GO:0008094 ATP-dependent activity, acting on DNA;GO:0140097 catalytic activity, acting on DNA	2		0	0	0	0	0	0	0	0	0	0	0	0	0	0	0	0	0	0	0	0	0	0	0	0	0	0	0	0	0	0	0	0	0	0	0	0	0	0	0	0	0	0	1
CELA3B	chymotrypsin like elastase 3B	GO:0006508 proteolysis;GO:0019538 protein metabolic process;GO:1901564 organonitrogen compound metabolic process	GO:0005615 extracellular space;GO:0005576 extracellular region;GO:0110165 cellular anatomical entity	GO:0004252 serine-type endopeptidase activity;GO:0008236 serine-type peptidase activity;GO:0017171 serine hydrolase activity	1		0	0	0	0	0	0	0	0	0	0	0	0	0	0	0	0	0	0	0	0	0	0	0	0	0	0	0	0	0	0	0	0	0	0	0	0	0	0	1	0	0	0	0
CELF2	CUGBP Elav-like family member 2	GO:0006376 mRNA splice site recognition;GO:0000381 regulation of alternative mRNA splicing, via spliceosome;GO:0000245 spliceosomal complex assembly	GO:0090543 Flemming body;GO:0030496 midbody;GO:1990904 ribonucleoprotein complex	GO:0036002 pre-mRNA binding;GO:0003730 mRNA 3'-UTR binding;GO:0003729 mRNA binding	1		0	0	0	0	0	0	0	0	0	0	0	0	0	0	0	0	0	0	0	0	0	0	0	0	0	0	0	0	0	0	0	0	0	0	0	0	0	0	0	0	0	0	0
CELF4	CUGBP Elav-like family member 4	GO:1902866 regulation of retina development in camera-type eye;GO:0090394 negative regulation of excitatory postsynaptic potential;GO:0048025 negative regulation of mRNA splicing, via spliceosome	GO:0098794 postsynapse;GO:1990904 ribonucleoprotein complex;GO:0045202 synapse	GO:0042835 BRE binding;GO:0000900 mRNA regulatory element binding translation repressor activity;GO:0036002 pre-mRNA binding	1		0	0	0	0	0	0	0	0	0	0	0	0	0	0	0	0	0	0	0	0	0	0	0	0	0	0	0	0	0	0	0	0	0	0	0	0	0	0	0	0	0	0	0
CELSR1	cadherin EGF LAG seven-pass G-type receptor 1	GO:0060488 orthogonal dichotomous subdivision of terminal units involved in lung branching morphogenesis;GO:0060489 planar dichotomous subdivision of terminal units involved in lung branching morphogenesis;GO:0060490 lateral sprouting involved in lung morphogenesis	GO:0005654 nucleoplasm;GO:0031981 nuclear lumen;GO:0005886 plasma membrane	GO:0005509 calcium ion binding;GO:0004930 G protein-coupled receptor activity;GO:0004888 transmembrane signaling receptor activity	1		0	0	0	0	0	0	0	0	0	0	0	0	0	0	0	0	0	0	0	0	0	0	0	0	0	0	0	0	0	0	0	0	0	0	0	0	0	0	0	0	0	0	0
CELSR3	cadherin EGF LAG seven-pass G-type receptor 3	GO:0036515 serotonergic neuron axon guidance;GO:0036514 dopaminergic neuron axon guidance;GO:0060071 Wnt signaling pathway, planar cell polarity pathway	GO:0005886 plasma membrane;GO:0071944 cell periphery;GO:0016020 membrane	GO:0005509 calcium ion binding;GO:0004930 G protein-coupled receptor activity;GO:0004888 transmembrane signaling receptor activity	1		0	0	0	0	0	0	0	0	0	0	0	0	0	0	0	0	0	0	0	0	0	0	0	0	0	0	0	0	0	0	0	0	0	0	0	0	0	0	0	0	0	0	1
CEMIP	cell migration inducing hyaluronidase 1	GO:1900019 regulation of protein kinase C activity;GO:1900020 positive regulation of protein kinase C activity;GO:0030213 hyaluronan biosynthetic process	GO:0005905 clathrin-coated pit;GO:0045334 clathrin-coated endocytic vesicle;GO:0030665 clathrin-coated vesicle membrane	GO:0046923 ER retention sequence binding;GO:0004415 hyalurononglucosaminidase activity;GO:0032050 clathrin heavy chain binding	1		1	0	0	0	0	0	0	0	1	0	0	0	0	0	0	0	0	0	0	0	0	0	0	0	0	0	0	0	0	0	0	0	0	0	0	0	0	0	0	0	0	0	0
CENPA	centromere protein A	GO:0031055 chromatin remodeling at centromere;GO:0034080 CENP-A containing chromatin assembly;GO:0051382 kinetochore assembly	GO:0043505 CENP-A containing nucleosome;GO:0061638 CENP-A containing chromatin;GO:0034506 chromosome, centromeric core domain	GO:0030527 structural constituent of chromatin;GO:0046982 protein heterodimerization activity;GO:0003682 chromatin binding	2		0	0	0	0	0	0	0	0	0	0	0	0	0	0	0	0	0	0	0	0	0	0	0	0	0	0	0	0	0	0	0	0	0	0	1	0	0	0	0	0	0	0	0
CENPE	centromere protein E	GO:0099606 microtubule plus-end directed mitotic chromosome migration;GO:0099607 lateral attachment of mitotic spindle microtubules to kinetochore;GO:0007079 mitotic chromosome movement towards spindle pole	GO:1990023 mitotic spindle midzone;GO:0005828 kinetochore microtubule;GO:0051233 spindle midzone	GO:0043515 kinetochore binding;GO:0003777 microtubule motor activity;GO:0003774 cytoskeletal motor activity	1		0	0	0	0	0	0	0	0	0	0	0	0	0	0	0	0	0	1	0	0	0	0	0	0	0	0	0	0	0	0	0	0	0	0	0	0	0	0	0	0	0	0	0
CENPH	centromere protein H	GO:0051382 kinetochore assembly;GO:0051383 kinetochore organization;GO:0034508 centromere complex assembly	GO:0000939 inner kinetochore;GO:0000776 kinetochore;GO:0000779 condensed chromosome, centromeric region	GO:0043515 kinetochore binding;GO:0005515 protein binding;GO:0005488 binding	1		0	0	0	0	0	0	0	0	0	0	0	0	0	0	0	0	0	0	0	0	0	0	0	0	0	0	0	0	0	0	0	0	0	0	0	0	0	0	0	0	0	0	1
CENPP	centromere protein P	GO:0031055 chromatin remodeling at centromere;GO:0034080 CENP-A containing chromatin assembly;GO:0034508 centromere complex assembly	GO:0000939 inner kinetochore;GO:0000776 kinetochore;GO:0000779 condensed chromosome, centromeric region	GO:0005515 protein binding;GO:0005488 binding;GO:0003674 molecular_function	1		0	0	0	0	0	0	0	0	0	0	0	0	0	0	0	0	0	0	0	0	0	0	0	0	0	0	0	0	0	0	0	0	0	0	1	0	0	0	0	0	0	0	0
CENPX	centromere protein X	GO:0051382 kinetochore assembly;GO:0000712 resolution of meiotic recombination intermediates;GO:0051383 kinetochore organization	GO:0071821 FANCM-MHF complex;GO:0043240 Fanconi anaemia nuclear complex;GO:0000939 inner kinetochore	GO:0003690 double-stranded DNA binding;GO:0003677 DNA binding;GO:0003676 nucleic acid binding	4		0	0	0	0	0	0	0	0	0	0	0	0	0	0	0	0	0	0	0	0	0	0	0	0	0	0	0	0	0	1	0	0	0	0	0	1	0	0	0	0	0	0	1
CEP131	centrosomal protein 131	GO:1990953 intramanchette transport;GO:0035735 intraciliary transport involved in cilium assembly;GO:1905198 manchette assembly	GO:0120212 sperm head-tail coupling apparatus;GO:0002177 manchette;GO:0035869 ciliary transition zone	GO:0042803 protein homodimerization activity;GO:0046983 protein dimerization activity;GO:0044877 protein-containing complex binding	2		0	0	0	0	0	0	0	0	0	0	0	0	0	0	0	0	0	0	0	0	0	0	0	0	0	0	0	0	0	0	0	0	0	0	0	0	0	0	0	0	0	0	0
CEP170B	centrosomal protein 170B		GO:0005874 microtubule;GO:0099513 polymeric cytoskeletal fiber;GO:0099512 supramolecular fiber		1		0	0	0	0	0	0	0	0	0	0	0	0	0	0	0	0	0	0	0	0	0	0	0	0	0	0	0	0	0	0	0	0	0	0	0	0	0	0	0	0	0	0	0
CEP192	centrosomal protein 192	GO:0090222 centrosome-templated microtubule nucleation;GO:0051418 microtubule nucleation by microtubule organizing center;GO:0007099 centriole replication	GO:0120098 procentriole;GO:0120099 procentriole replication complex;GO:0000242 pericentriolar material	GO:0019902 phosphatase binding;GO:0019901 protein kinase binding;GO:0019900 kinase binding	1		0	0	0	0	0	0	0	0	0	0	0	0	0	0	0	0	0	0	0	0	0	0	0	0	0	0	0	0	0	0	0	0	0	0	0	0	0	0	0	0	0	0	0
CEP295	centrosomal protein 295	GO:0010825 positive regulation of centrosome duplication;GO:1903724 positive regulation of centriole elongation;GO:1903722 regulation of centriole elongation	GO:1990498 mitotic spindle microtubule;GO:0005876 spindle microtubule;GO:0005814 centriole	GO:0008017 microtubule binding;GO:0015631 tubulin binding;GO:0008092 cytoskeletal protein binding	1		0	0	0	0	0	0	0	0	0	0	0	0	0	0	0	0	0	0	0	0	0	0	0	0	0	0	0	0	0	0	0	0	0	0	0	0	0	0	0	0	0	0	0
CEP43	centrosomal protein 43	GO:0034453 microtubule anchoring;GO:0030307 positive regulation of cell growth;GO:0006469 negative regulation of protein kinase activity	GO:0005814 centriole;GO:0005813 centrosome;GO:0048471 perinuclear region of cytoplasm	GO:0030292 protein tyrosine kinase inhibitor activity;GO:0004860 protein kinase inhibitor activity;GO:0019210 kinase inhibitor activity	1		0	0	0	0	0	0	0	0	0	0	0	0	0	0	0	0	0	0	0	0	0	0	0	0	0	0	0	0	0	0	0	0	0	0	1	0	0	0	0	0	0	0	0
CEP44	centrosomal protein 44	GO:0010457 centriole-centriole cohesion;GO:0007099 centriole replication;GO:0098534 centriole assembly	GO:0005814 centriole;GO:0000922 spindle pole;GO:0030496 midbody	GO:0008017 microtubule binding;GO:0015631 tubulin binding;GO:0008092 cytoskeletal protein binding	3		0	0	0	0	0	0	0	0	1	0	0	0	0	0	0	0	0	0	0	0	0	0	0	0	0	0	0	0	0	0	0	0	0	0	0	0	0	0	0	0	0	0	0
CEP57L1	centrosomal protein 57 like 1	GO:0008150 biological_process	GO:0005874 microtubule;GO:0005813 centrosome;GO:0099513 polymeric cytoskeletal fiber	GO:0043015 gamma-tubulin binding;GO:0008017 microtubule binding;GO:0015631 tubulin binding	1		0	0	0	0	0	0	0	0	0	0	0	0	0	0	0	0	0	0	0	0	0	0	0	0	0	0	0	0	0	0	0	0	0	0	0	0	0	0	0	0	0	0	0
CEP68	centrosomal protein 68	GO:0010457 centriole-centriole cohesion;GO:0007098 centrosome cycle;GO:0031023 microtubule organizing center organization	GO:0034451 centriolar satellite;GO:0005813 centrosome;GO:0005815 microtubule organizing center	GO:0019904 protein domain specific binding;GO:0019901 protein kinase binding;GO:0019900 kinase binding	1		0	0	0	0	0	1	0	0	0	0	0	0	0	0	0	0	0	0	0	0	0	0	0	0	0	0	0	0	0	0	0	0	0	0	0	0	0	0	0	0	0	0	0
CEP70	centrosomal protein 70	GO:0070507 regulation of microtubule cytoskeleton organization;GO:0032886 regulation of microtubule-based process;GO:0060271 cilium assembly	GO:0005813 centrosome;GO:0005815 microtubule organizing center;GO:0015630 microtubule cytoskeleton	GO:0043015 gamma-tubulin binding;GO:0015631 tubulin binding;GO:0008092 cytoskeletal protein binding	1		0	0	0	0	0	0	0	0	0	0	0	0	0	0	0	0	0	0	0	0	0	0	0	0	0	0	0	0	0	0	0	0	0	0	0	0	0	0	0	0	0	0	0
CEP97	centrosomal protein 97	GO:1901673 regulation of mitotic spindle assembly;GO:1902018 negative regulation of cilium assembly;GO:0090169 regulation of spindle assembly	GO:0005814 centriole;GO:0005813 centrosome;GO:0005815 microtubule organizing center	GO:0005516 calmodulin binding;GO:0005515 protein binding;GO:0005488 binding	1		0	0	0	0	0	0	0	0	0	0	0	0	0	0	0	0	0	0	0	0	0	0	0	0	0	0	0	0	0	0	0	0	0	0	0	0	0	0	0	0	0	0	0
CER1	cerberus 1, DAN family BMP antagonist	GO:0003419 growth plate cartilage chondrocyte proliferation;GO:2000381 negative regulation of mesoderm development;GO:0035582 sequestering of BMP in extracellular matrix	GO:0005615 extracellular space;GO:0005576 extracellular region;GO:0110165 cellular anatomical entity	GO:0016015 morphogen activity;GO:0036122 BMP binding;GO:0019955 cytokine binding	1		0	0	0	0	0	0	0	0	0	0	0	0	0	0	0	0	0	0	0	0	0	0	0	0	0	0	0	0	0	0	0	0	0	0	0	0	0	0	0	0	0	0	0
CERK	ceramide kinase	GO:0006688 glycosphingolipid biosynthetic process;GO:0006687 glycosphingolipid metabolic process;GO:0009247 glycolipid biosynthetic process	GO:0005886 plasma membrane;GO:0071944 cell periphery;GO:0016020 membrane	GO:0001729 ceramide kinase activity;GO:0102773 dihydroceramide kinase activity;GO:0001727 lipid kinase activity	1		0	0	0	0	0	0	0	0	0	0	0	0	0	0	0	0	0	0	0	0	0	0	0	0	0	0	0	0	0	0	0	0	0	0	0	0	0	0	0	0	0	0	0
CETN3	centrin 3	GO:0007098 centrosome cycle;GO:0031023 microtubule organizing center organization;GO:0051028 mRNA transport	GO:0070390 transcription export complex 2;GO:0044615 nuclear pore nuclear basket;GO:0032391 photoreceptor connecting cilium	GO:0031683 G-protein beta/gamma-subunit complex binding;GO:0008017 microtubule binding;GO:0015631 tubulin binding	1		0	0	0	0	0	0	0	0	0	0	0	0	0	0	0	0	0	0	0	0	0	0	0	0	0	0	0	0	0	0	0	0	0	0	0	0	0	0	0	0	0	0	0
CFAP206	cilia and flagella associated protein 206	GO:0003356 regulation of cilium beat frequency;GO:1901317 regulation of flagellated sperm motility;GO:0007288 sperm axoneme assembly	GO:0097649 A axonemal microtubule;GO:0097545 axonemal outer doublet;GO:0001534 radial spoke	GO:0005515 protein binding;GO:0005488 binding;GO:0003674 molecular_function	4		0	0	0	1	0	0	0	0	0	0	0	0	0	0	0	0	0	0	0	0	0	0	0	0	0	1	0	0	0	0	0	0	0	0	0	0	0	1	0	0	0	1	0
CFAP20DC	CFAP20 domain containing				2		0	0	0	0	0	0	0	0	0	0	0	0	0	0	0	0	0	0	0	0	0	0	0	0	0	0	0	0	0	0	0	0	0	0	0	0	0	0	0	0	0	0	0
CFAP251	cilia and flagella associated protein 251	GO:0030317 flagellated sperm motility;GO:0097722 sperm motility;GO:0060294 cilium movement involved in cell motility	GO:0001536 radial spoke stalk;GO:0001534 radial spoke;GO:0036126 sperm flagellum		4		0	0	0	0	0	0	0	0	0	0	0	0	0	0	0	0	0	0	1	0	0	0	0	0	0	0	0	0	0	0	0	0	0	0	1	0	0	0	0	0	0	0	0
CFAP300	cilia and flagella associated protein 300		GO:0031514 motile cilium;GO:0005929 cilium;GO:0120025 plasma membrane bounded cell projection	GO:0005515 protein binding;GO:0005488 binding;GO:0003674 molecular_function	1		0	0	0	0	0	0	0	0	0	0	0	0	0	0	0	0	0	0	0	0	0	0	0	0	0	0	0	0	0	0	0	0	0	0	1	0	0	0	0	0	0	0	0
CFAP410	cilia and flagella associated protein 410	GO:0007224 smoothened signaling pathway;GO:0008360 regulation of cell shape;GO:0022604 regulation of cell morphogenesis	GO:0032391 photoreceptor connecting cilium;GO:0035869 ciliary transition zone;GO:0001750 photoreceptor outer segment	GO:0005515 protein binding;GO:0005488 binding;GO:0003674 molecular_function	10		0	0	0	0	0	1	0	0	0	0	0	0	0	0	0	0	0	0	0	0	0	0	0	0	0	0	0	0	0	0	0	0	1	0	1	0	0	1	0	0	0	0	1
CFAP43	cilia and flagella associated protein 43	GO:0120197 mucociliary clearance;GO:0090660 cerebrospinal fluid circulation;GO:0003356 regulation of cilium beat frequency	GO:0005930 axoneme;GO:0097014 ciliary plasm;GO:0097729 9+2 motile cilium		2		0	0	0	0	0	0	0	0	0	0	0	0	0	0	0	0	0	0	0	0	0	0	0	0	0	0	0	0	0	0	0	0	0	0	0	0	0	0	1	0	0	0	0
CFAP44	cilia and flagella associated protein 44	GO:0007288 sperm axoneme assembly;GO:0120316 sperm flagellum assembly;GO:0044458 motile cilium assembly	GO:0031514 motile cilium;GO:0005929 cilium;GO:0120025 plasma membrane bounded cell projection	GO:0008233 peptidase activity;GO:0140096 catalytic activity, acting on a protein;GO:0016787 hydrolase activity	2		0	0	0	0	1	0	0	0	0	0	0	0	0	0	0	0	0	0	0	0	0	0	0	0	0	0	0	0	0	0	0	0	0	0	0	0	0	0	0	0	0	0	0
CFAP46	cilia and flagella associated protein 46	GO:0035082 axoneme assembly;GO:0001578 microtubule bundle formation;GO:0060294 cilium movement involved in cell motility	GO:0005930 axoneme;GO:0097014 ciliary plasm;GO:0032838 plasma membrane bounded cell projection cytoplasm		16		0	0	0	0	1	1	0	0	0	0	1	0	0	0	0	0	1	0	0	0	1	0	0	1	0	0	0	1	1	0	0	0	0	0	0	1	0	0	0	0	1	1	1
CFAP47	cilia and flagella associated protein 47	GO:0007288 sperm axoneme assembly;GO:0120316 sperm flagellum assembly;GO:0044458 motile cilium assembly	GO:0097224 sperm connecting piece;GO:0036126 sperm flagellum;GO:0097729 9+2 motile cilium	GO:0005515 protein binding;GO:0005488 binding;GO:0003674 molecular_function	14		0	1	1	0	1	1	0	0	0	0	0	0	0	0	0	0	0	0	0	0	0	0	0	0	0	0	0	0	0	0	0	0	0	0	1	0	0	0	0	0	0	0	1
CFAP53	cilia and flagella associated protein 53	GO:0060287 epithelial cilium movement involved in determination of left/right asymmetry;GO:0003351 epithelial cilium movement involved in extracellular fluid movement;GO:0006858 extracellular transport	GO:0005879 axonemal microtubule;GO:0005881 cytoplasmic microtubule;GO:0005930 axoneme	GO:0005515 protein binding;GO:0005488 binding;GO:0003674 molecular_function	1		0	0	0	0	0	0	0	0	0	0	0	0	0	0	0	0	0	0	0	0	0	0	0	0	0	0	0	0	0	0	0	0	0	0	0	0	0	0	0	0	0	0	0
CFAP54	cilia and flagella associated protein 54	GO:0120197 mucociliary clearance;GO:0090660 cerebrospinal fluid circulation;GO:0003016 respiratory system process	GO:0005930 axoneme;GO:0097014 ciliary plasm;GO:0032838 plasma membrane bounded cell projection cytoplasm		7		0	0	0	0	0	0	1	0	0	0	0	0	0	0	0	0	0	0	0	0	0	0	0	0	0	0	0	0	0	0	0	0	0	0	0	0	0	0	0	0	0	0	0
CFAP65	cilia and flagella associated protein 65	GO:0007288 sperm axoneme assembly;GO:0120316 sperm flagellum assembly;GO:0044458 motile cilium assembly	GO:0002080 acrosomal membrane;GO:0097225 sperm midpiece;GO:0001669 acrosomal vesicle	GO:0003723 RNA binding;GO:0003676 nucleic acid binding;GO:0097159 organic cyclic compound binding	1		0	0	0	0	0	0	0	0	0	0	0	0	0	0	0	0	0	0	0	0	0	0	0	0	0	0	0	0	0	0	0	0	0	0	0	0	0	0	0	0	0	0	0
CFAP70	cilia and flagella associated protein 70	GO:0003341 cilium movement;GO:0060271 cilium assembly;GO:0044782 cilium organization	GO:0036157 outer dynein arm;GO:0005858 axonemal dynein complex;GO:0030286 dynein complex	GO:0003674 molecular_function	1		0	0	0	0	0	0	0	0	0	0	0	0	0	0	0	0	0	0	0	0	0	0	0	0	0	0	0	0	0	0	0	0	0	0	0	0	0	0	0	0	0	0	0
CFAP74	cilia and flagella associated protein 74	GO:0035082 axoneme assembly;GO:0001578 microtubule bundle formation;GO:0060271 cilium assembly	GO:0036126 sperm flagellum;GO:0005930 axoneme;GO:0097014 ciliary plasm		1		0	0	0	0	0	0	0	0	0	0	0	0	0	0	0	0	0	0	0	0	0	0	0	0	0	0	0	0	0	0	0	0	0	0	0	0	0	0	0	0	0	0	0
CFAP91	cilia and flagella associated protein 91	GO:1904158 axonemal central apparatus assembly;GO:0035082 axoneme assembly;GO:0001578 microtubule bundle formation	GO:0001536 radial spoke stalk;GO:0001534 radial spoke;GO:0005930 axoneme	GO:0005515 protein binding;GO:0005488 binding;GO:0003674 molecular_function	2		0	0	0	0	1	0	0	0	0	0	0	0	0	0	0	0	0	0	0	0	0	0	0	0	0	0	0	0	0	0	0	0	0	0	0	0	0	0	0	0	0	0	0
CFAP92	cilia and flagella associated protein 92 (putative)				3		0	0	0	0	0	0	1	0	0	0	0	0	0	0	0	0	0	0	0	0	0	0	0	0	0	0	0	0	0	0	0	0	0	0	0	0	0	0	0	0	0	0	1
CFAP97D2	CFAP97 domain containing 2				4		0	0	0	0	1	1	0	0	0	0	0	0	0	0	0	0	0	0	0	0	0	0	0	0	0	0	0	0	0	0	0	0	0	0	0	0	0	0	0	0	0	0	0
CFAP99	cilia and flagella associated protein 99		GO:0031514 motile cilium;GO:0005929 cilium;GO:0120025 plasma membrane bounded cell projection		4		0	0	0	0	0	0	0	0	0	0	0	0	0	0	0	0	0	0	0	0	0	0	0	0	0	0	0	0	0	0	0	0	0	0	0	0	0	0	0	0	0	0	1
CFB	complement factor B	GO:0006957 complement activation, alternative pathway;GO:0006956 complement activation;GO:0006959 humoral immune response	GO:0072562 blood microparticle;GO:0070062 extracellular exosome;GO:1903561 extracellular vesicle	GO:0001848 complement binding;GO:0004252 serine-type endopeptidase activity;GO:0008236 serine-type peptidase activity	1		0	1	0	0	0	0	0	0	0	0	0	0	0	0	0	0	0	0	0	0	0	0	0	0	0	0	0	0	0	0	0	0	0	0	0	0	0	0	0	0	0	0	0
CFD	complement factor D	GO:0006957 complement activation, alternative pathway;GO:0006956 complement activation;GO:0006959 humoral immune response	GO:0031093 platelet alpha granule lumen;GO:0031091 platelet alpha granule;GO:1904813 ficolin-1-rich granule lumen	GO:0004252 serine-type endopeptidase activity;GO:0008236 serine-type peptidase activity;GO:0017171 serine hydrolase activity	2		0	0	0	0	0	0	0	0	0	0	0	0	0	0	0	0	0	0	0	0	0	0	0	0	0	0	0	0	0	0	0	0	0	0	0	0	0	0	0	0	0	0	1
CFDP1	craniofacial development protein 1	GO:2000270 negative regulation of fibroblast apoptotic process;GO:0044346 fibroblast apoptotic process;GO:2000269 regulation of fibroblast apoptotic process	GO:0000812 Swr1 complex;GO:0097346 INO80-type complex;GO:0000118 histone deacetylase complex	GO:0003674 molecular_function	1		0	0	0	0	0	0	0	0	0	0	0	0	0	0	0	0	0	0	0	0	0	0	0	0	0	0	0	0	0	0	0	0	0	0	0	0	0	0	0	0	0	0	0
CFI	complement factor I	GO:0006958 complement activation, classical pathway;GO:0002455 humoral immune response mediated by circulating immunoglobulin;GO:0006956 complement activation	GO:0070062 extracellular exosome;GO:1903561 extracellular vesicle;GO:0043230 extracellular organelle	GO:0004252 serine-type endopeptidase activity;GO:0008236 serine-type peptidase activity;GO:0017171 serine hydrolase activity	1		0	0	0	0	0	0	0	0	0	0	0	0	0	0	0	0	0	0	0	0	0	0	0	0	0	0	0	0	0	0	0	0	0	0	0	0	0	0	0	0	0	0	0
CFLAR	CASP8 and FADD like apoptosis regulator	GO:1901740 negative regulation of myoblast fusion;GO:0014732 skeletal muscle atrophy;GO:0034242 negative regulation of syncytium formation by plasma membrane fusion	GO:0031265 CD95 death-inducing signaling complex;GO:0097342 ripoptosome;GO:0031264 death-inducing signaling complex	GO:0097200 cysteine-type endopeptidase activity involved in execution phase of apoptosis;GO:0097199 cysteine-type endopeptidase activity involved in apoptotic signaling pathway;GO:0097153 cysteine-type endopeptidase activity involved in apoptotic process	3		0	0	0	0	0	0	0	0	0	0	0	0	0	0	0	0	0	0	0	0	0	0	0	0	0	0	0	0	0	0	0	0	0	0	1	0	0	0	0	0	0	0	0
CFP	complement factor properdin	GO:1903028 positive regulation of opsonization;GO:1903027 regulation of opsonization;GO:0006957 complement activation, alternative pathway	GO:0098548 cytoplasmic side of Golgi membrane;GO:1904724 tertiary granule lumen;GO:0035580 specific granule lumen	GO:0005515 protein binding;GO:0005488 binding;GO:0003674 molecular_function	1		0	0	0	0	0	0	1	0	0	0	0	0	0	0	0	0	0	0	0	0	0	0	0	0	0	0	0	0	0	0	0	0	0	0	0	0	0	0	0	0	0	0	0
CGNL1	cingulin like 1	GO:0150105 protein localization to cell-cell junction;GO:0051497 negative regulation of stress fiber assembly;GO:0032232 negative regulation of actin filament bundle assembly	GO:0016459 myosin complex;GO:0005923 bicellular tight junction;GO:0070160 tight junction	GO:0005515 protein binding;GO:0005488 binding;GO:0003674 molecular_function	2		0	0	0	0	0	1	0	0	0	0	0	0	0	0	0	0	0	0	0	0	0	0	0	0	0	0	0	0	0	0	0	0	0	0	0	0	0	0	0	0	0	0	0
CGREF1	cell growth regulator with EF-hand domain 1	GO:0008285 negative regulation of cell population proliferation;GO:0007155 cell adhesion;GO:0051726 regulation of cell cycle	GO:0005576 extracellular region;GO:0110165 cellular anatomical entity;GO:0005575 cellular_component	GO:0005509 calcium ion binding;GO:0046872 metal ion binding;GO:0043169 cation binding	17		0	0	0	1	0	0	0	0	0	0	0	0	0	0	0	0	0	0	0	0	0	0	0	0	0	0	0	0	0	0	0	0	0	0	1	1	1	0	0	0	1	0	0
CHAC1	ChaC glutathione specific gamma-glutamylcyclotransferase 1	GO:0006751 glutathione catabolic process;GO:0006750 glutathione biosynthetic process;GO:0019184 nonribosomal peptide biosynthetic process	GO:0005802 trans-Golgi network;GO:0098791 Golgi apparatus subcompartment;GO:0031984 organelle subcompartment	GO:0061928 glutathione specific gamma-glutamylcyclotransferase activity;GO:0003839 gamma-glutamylcyclotransferase activity;GO:0016842 amidine-lyase activity	1		0	0	0	0	0	0	0	0	0	0	0	0	0	0	0	0	0	0	0	0	0	0	0	0	0	0	0	0	0	0	0	0	0	0	0	0	0	0	0	0	0	0	0
CHAF1B	chromatin assembly factor 1 subunit B	GO:0006335 DNA replication-dependent chromatin assembly;GO:0006334 nucleosome assembly;GO:0034728 nucleosome organization	GO:0033186 CAF-1 complex;GO:0000785 chromatin;GO:0032993 protein-DNA complex	GO:0051082 unfolded protein binding;GO:0042393 histone binding;GO:0003682 chromatin binding	1		0	0	0	0	0	0	0	0	0	0	0	0	0	0	0	0	0	0	0	0	0	0	0	0	0	0	0	0	0	0	0	0	0	0	0	0	0	0	0	0	0	0	1
CHAT	choline O-acetyltransferase	GO:0008292 acetylcholine biosynthetic process;GO:1900620 acetate ester biosynthetic process;GO:0008291 acetylcholine metabolic process	GO:0043005 neuron projection;GO:0045202 synapse;GO:0030054 cell junction	GO:0004102 choline O-acetyltransferase activity;GO:0016413 O-acetyltransferase activity;GO:0008374 O-acyltransferase activity	2		0	0	0	0	0	0	0	0	0	0	0	0	0	0	0	0	0	0	0	0	0	0	0	0	0	0	0	0	0	0	0	0	0	0	0	0	0	0	0	0	0	0	1
CHCHD5	coiled-coil-helix-coiled-coil-helix domain containing 5	GO:0045333 cellular respiration;GO:0015980 energy derivation by oxidation of organic compounds;GO:0006091 generation of precursor metabolites and energy	GO:0005758 mitochondrial intermembrane space;GO:0031970 organelle envelope lumen;GO:0005740 mitochondrial envelope	GO:0005515 protein binding;GO:0005488 binding;GO:0003674 molecular_function	3		0	0	0	0	0	0	0	0	0	0	0	0	0	0	0	0	0	0	0	0	0	0	0	0	0	0	0	0	0	0	0	0	0	0	0	0	0	0	0	0	0	0	1
CHCHD6	coiled-coil-helix-coiled-coil-helix domain containing 6	GO:0042407 cristae formation;GO:0007007 inner mitochondrial membrane organization;GO:0007006 mitochondrial membrane organization	GO:0044284 mitochondrial crista junction;GO:0061617 MICOS complex;GO:0001401 SAM complex	GO:0005515 protein binding;GO:0005488 binding;GO:0003674 molecular_function	4		0	0	0	0	0	0	0	0	0	0	0	0	0	0	1	0	0	0	1	0	0	0	0	0	0	0	0	0	0	0	1	0	0	0	1	0	0	0	0	0	0	0	0
CHD3	chromodomain helicase DNA binding protein 3	GO:0042659 regulation of cell fate specification;GO:0010453 regulation of cell fate commitment;GO:2000736 regulation of stem cell differentiation	GO:0016581 NuRD complex;GO:0090545 CHD-type complex;GO:0000118 histone deacetylase complex	GO:0140658 ATP-dependent chromatin remodeler activity;GO:0008094 ATP-dependent activity, acting on DNA;GO:0004386 helicase activity	1		0	0	0	0	0	0	0	0	0	0	0	0	0	0	0	0	0	0	0	0	0	0	0	0	0	0	0	0	0	0	0	0	0	0	1	0	0	0	0	0	0	0	0
CHD5	chromodomain helicase DNA binding protein 5	GO:0035092 sperm DNA condensation;GO:0021895 cerebral cortex neuron differentiation;GO:0007289 spermatid nucleus differentiation	GO:0016581 NuRD complex;GO:0090545 CHD-type complex;GO:0000118 histone deacetylase complex	GO:0061628 H3K27me3 modified histone binding;GO:0140658 ATP-dependent chromatin remodeler activity;GO:0035064 methylated histone binding	1		0	0	0	0	0	0	0	0	0	0	0	0	0	0	0	0	0	0	0	0	0	0	0	0	0	0	0	0	0	0	0	0	0	0	0	0	0	0	0	0	0	0	0
CHD6	chromodomain helicase DNA binding protein 6	GO:0045454 cell redox homeostasis;GO:0006338 chromatin remodeling;GO:0019725 cellular homeostasis	GO:0000785 chromatin;GO:0032993 protein-DNA complex;GO:0005694 chromosome	GO:0140658 ATP-dependent chromatin remodeler activity;GO:0001221 transcription coregulator binding;GO:0008094 ATP-dependent activity, acting on DNA	1		0	0	0	0	0	0	0	0	0	0	0	0	0	0	0	0	0	0	0	0	0	0	0	0	0	0	0	0	0	0	0	0	0	0	0	0	0	0	0	0	0	0	0
CHD7	chromodomain helicase DNA binding protein 7	GO:0003226 right ventricular compact myocardium morphogenesis;GO:0003221 right ventricular cardiac muscle tissue morphogenesis;GO:0021553 olfactory nerve development	GO:0000785 chromatin;GO:0032993 protein-DNA complex;GO:0005730 nucleolus	GO:0140658 ATP-dependent chromatin remodeler activity;GO:1990841 promoter-specific chromatin binding;GO:0008094 ATP-dependent activity, acting on DNA	1		0	0	0	0	0	0	0	0	0	0	0	0	0	0	0	0	0	0	0	0	0	0	0	0	0	0	0	0	0	0	0	0	0	0	0	0	0	0	0	0	0	0	0
CHD8	chromodomain helicase DNA binding protein 8	GO:2000270 negative regulation of fibroblast apoptotic process;GO:0060134 prepulse inhibition;GO:0045945 positive regulation of transcription by RNA polymerase III	GO:0071339 MLL1 complex;GO:0044665 MLL1/2 complex;GO:0035097 histone methyltransferase complex	GO:0140658 ATP-dependent chromatin remodeler activity;GO:0003678 DNA helicase activity;GO:0002039 p53 binding	1		0	0	0	0	0	0	0	0	0	0	0	0	0	0	0	0	0	0	0	0	0	0	0	0	0	0	0	0	0	0	0	0	0	0	0	0	0	0	0	0	0	0	0
CHEK2	checkpoint kinase 2	GO:0006978 DNA damage response, signal transduction by p53 class mediator resulting in transcription of p21 class mediator;GO:0042772 DNA damage response, signal transduction resulting in transcription;GO:0070242 thymocyte apoptotic process	GO:0016605 PML body;GO:0000781 chromosome, telomeric region;GO:0098687 chromosomal region	GO:0031625 ubiquitin protein ligase binding;GO:0044389 ubiquitin-like protein ligase binding;GO:0106310 protein serine kinase activity	1		0	0	0	0	0	0	0	0	0	0	0	0	0	0	0	0	0	0	0	0	0	0	0	0	0	0	0	0	0	0	0	0	0	0	0	0	0	0	0	0	0	0	0
CHGA	chromogranin A	GO:0086030 adenylate cyclase-activating adrenergic receptor signaling pathway involved in cardiac muscle relaxation;GO:1901899 positive regulation of relaxation of cardiac muscle;GO:2000707 positive regulation of dense core granule biogenesis	GO:0042583 chromaffin granule;GO:0098992 neuronal dense core vesicle;GO:0031045 dense core granule		1		0	0	0	0	0	0	0	0	0	0	0	0	0	0	0	0	0	0	0	0	0	0	0	0	0	0	0	0	0	0	0	0	0	0	0	0	0	0	0	0	0	0	0
CHGB	chromogranin B	GO:0007165 signal transduction;GO:0023052 signaling;GO:0007154 cell communication	GO:0005788 endoplasmic reticulum lumen;GO:0030141 secretory granule;GO:0099503 secretory vesicle	GO:0005179 hormone activity;GO:0048018 receptor ligand activity;GO:0030546 signaling receptor activator activity	1		0	0	0	0	0	0	0	0	0	0	0	0	0	0	0	0	0	0	0	0	0	0	0	0	0	0	0	0	0	0	0	0	0	0	0	0	0	0	0	0	0	0	0
CHI3L1	chitinase 3 like 1	GO:0006030 chitin metabolic process;GO:0006032 chitin catabolic process;GO:1901072 glucosamine-containing compound catabolic process	GO:0035580 specific granule lumen;GO:0042581 specific granule;GO:0034774 secretory granule lumen	GO:0008061 chitin binding;GO:0005201 extracellular matrix structural constituent;GO:0030246 carbohydrate binding	3		0	0	0	0	0	0	0	0	0	0	0	0	0	0	0	0	0	0	0	0	0	0	0	0	0	0	0	0	1	0	0	1	0	0	0	0	0	0	0	0	0	0	0
CHIA	chitinase acidic	GO:0044245 polysaccharide digestion;GO:0006030 chitin metabolic process;GO:0006032 chitin catabolic process	GO:0005615 extracellular space;GO:0005576 extracellular region;GO:0005737 cytoplasm	GO:0004568 chitinase activity;GO:0008061 chitin binding;GO:0004553 hydrolase activity, hydrolyzing O-glycosyl compounds	1		0	0	0	0	0	0	0	0	0	0	0	0	0	0	0	0	0	0	0	0	0	0	0	0	0	0	0	0	0	0	0	0	0	0	0	0	0	0	0	0	0	0	0
CHL1	cell adhesion molecule L1 like	GO:0035640 exploration behavior;GO:0008344 adult locomotory behavior;GO:0001764 neuron migration	GO:0045177 apical part of cell;GO:0030425 dendrite;GO:0097447 dendritic tree	GO:0002020 protease binding;GO:0019899 enzyme binding;GO:0005515 protein binding	1		0	0	0	0	0	0	0	0	0	0	0	0	0	0	0	0	0	0	0	0	0	0	0	0	0	0	0	0	0	0	0	0	0	0	0	0	0	0	0	0	0	0	0
CHMP1A	charged multivesicular body protein 1A	GO:1904896 ESCRT complex disassembly;GO:1904903 ESCRT III complex disassembly;GO:0051469 vesicle fusion with vacuole	GO:0000815 ESCRT III complex;GO:1904930 amphisome membrane;GO:0044753 amphisome	GO:0008237 metallopeptidase activity;GO:0008233 peptidase activity;GO:0019904 protein domain specific binding	5		0	1	0	0	0	0	1	0	0	0	0	0	0	0	0	0	0	0	0	0	0	0	0	0	0	0	0	0	0	0	0	0	0	0	0	0	0	0	0	0	0	0	0
CHRAC1	chromatin accessibility complex subunit 1	GO:0071897 DNA biosynthetic process;GO:0006334 nucleosome assembly;GO:0006275 regulation of DNA replication	GO:0008623 CHRAC;GO:0008622 epsilon DNA polymerase complex;GO:0031010 ISWI-type complex	GO:0003887 DNA-directed DNA polymerase activity;GO:0034061 DNA polymerase activity;GO:0016779 nucleotidyltransferase activity	1		0	0	0	0	0	0	0	0	0	0	0	0	0	0	0	0	0	0	0	0	0	0	0	0	0	0	0	0	0	0	0	0	0	0	0	0	0	0	0	0	0	0	0
CHRDL2	chordin like 2	GO:0030514 negative regulation of BMP signaling pathway;GO:0030510 regulation of BMP signaling pathway;GO:0090288 negative regulation of cellular response to growth factor stimulus	GO:0005615 extracellular space;GO:0005576 extracellular region;GO:0005737 cytoplasm	GO:0036122 BMP binding;GO:0019955 cytokine binding;GO:0005515 protein binding	3		0	0	0	0	0	1	0	0	0	0	0	0	0	0	0	0	0	0	0	0	0	0	0	0	0	0	0	0	0	0	0	0	0	0	0	0	0	0	0	0	0	0	0
CHRNA6	cholinergic receptor nicotinic alpha 6 subunit	GO:0007271 synaptic transmission, cholinergic;GO:0099171 presynaptic modulation of chemical synaptic transmission;GO:0014059 regulation of dopamine secretion	GO:0098691 dopaminergic synapse;GO:0005892 acetylcholine-gated channel complex;GO:0042734 presynaptic membrane	GO:0022848 acetylcholine-gated monoatomic cation-selective channel activity;GO:0015464 acetylcholine receptor activity;GO:0005231 excitatory extracellular ligand-gated monoatomic ion channel activity	1		0	0	0	0	0	0	0	0	0	0	0	0	0	0	0	0	0	0	0	0	0	0	0	0	0	0	0	0	0	0	0	0	0	0	0	0	0	0	0	0	0	0	0
CHRNE	cholinergic receptor nicotinic epsilon subunit	GO:0007271 synaptic transmission, cholinergic;GO:0095500 acetylcholine receptor signaling pathway;GO:1905145 cellular response to acetylcholine	GO:0005892 acetylcholine-gated channel complex;GO:0031594 neuromuscular junction;GO:0045211 postsynaptic membrane	GO:0022848 acetylcholine-gated monoatomic cation-selective channel activity;GO:0015464 acetylcholine receptor activity;GO:0005231 excitatory extracellular ligand-gated monoatomic ion channel activity	2		0	0	0	0	0	0	0	0	0	0	0	0	0	0	0	0	0	0	0	0	0	0	0	0	0	0	0	0	0	1	0	0	0	0	0	0	0	0	0	0	0	1	0
CHST11	carbohydrate sulfotransferase 11	GO:0033037 polysaccharide localization;GO:0048703 embryonic viscerocranium morphogenesis;GO:0030206 chondroitin sulfate biosynthetic process	GO:0000139 Golgi membrane;GO:0005794 Golgi apparatus;GO:0098588 bounding membrane of organelle	GO:0050659 N-acetylgalactosamine 4-sulfate 6-O-sulfotransferase activity;GO:0047756 chondroitin 4-sulfotransferase activity;GO:0001537 N-acetylgalactosamine 4-O-sulfotransferase activity	2		0	0	0	0	0	0	1	0	0	0	0	0	0	0	0	0	0	0	0	0	0	0	0	0	0	0	0	0	0	0	0	0	0	0	0	0	0	0	0	0	0	0	0
CHST3	carbohydrate sulfotransferase 3	GO:0006044 N-acetylglucosamine metabolic process;GO:0030206 chondroitin sulfate biosynthetic process;GO:0050650 chondroitin sulfate proteoglycan biosynthetic process	GO:0005802 trans-Golgi network;GO:0098791 Golgi apparatus subcompartment;GO:0000139 Golgi membrane	GO:0008459 chondroitin 6-sulfotransferase activity;GO:0050698 proteoglycan sulfotransferase activity;GO:0034481 chondroitin sulfotransferase activity	1		0	0	0	0	0	0	0	0	0	0	0	0	0	0	0	0	0	0	0	0	0	0	0	0	0	0	0	0	0	0	0	0	0	0	1	0	0	0	0	0	0	0	0
CHST4	carbohydrate sulfotransferase 4	GO:0006477 protein sulfation;GO:1903238 positive regulation of leukocyte tethering or rolling;GO:0006044 N-acetylglucosamine metabolic process	GO:0005802 trans-Golgi network;GO:0098791 Golgi apparatus subcompartment;GO:0000139 Golgi membrane	GO:0001517 N-acetylglucosamine 6-O-sulfotransferase activity;GO:0008146 sulfotransferase activity;GO:0016782 transferase activity, transferring sulphur-containing groups	1		0	0	0	0	0	0	0	0	0	0	0	0	0	0	0	0	0	0	0	0	0	0	0	0	0	0	0	0	0	0	0	0	0	0	0	0	0	0	0	0	0	0	0
CHST6	carbohydrate sulfotransferase 6	GO:0018146 keratan sulfate biosynthetic process;GO:0006044 N-acetylglucosamine metabolic process;GO:0042339 keratan sulfate metabolic process	GO:0005802 trans-Golgi network;GO:0098791 Golgi apparatus subcompartment;GO:0000139 Golgi membrane	GO:0045130 keratan sulfotransferase activity;GO:0001517 N-acetylglucosamine 6-O-sulfotransferase activity;GO:0008146 sulfotransferase activity	1		0	0	0	0	0	0	0	0	0	0	0	0	0	0	0	0	0	0	0	0	0	0	0	0	0	0	0	1	0	0	0	0	0	0	0	0	0	0	0	0	0	0	0
CHSY1	chondroitin sulfate synthase 1	GO:0030206 chondroitin sulfate biosynthetic process;GO:0051923 sulfation;GO:0050650 chondroitin sulfate proteoglycan biosynthetic process	GO:0032580 Golgi cisterna membrane;GO:0031985 Golgi cisterna;GO:0005795 Golgi stack	GO:0050510 N-acetylgalactosaminyl-proteoglycan 3-beta-glucuronosyltransferase activity;GO:0047238 glucuronosyl-N-acetylgalactosaminyl-proteoglycan 4-beta-N-acetylgalactosaminyltransferase activity;GO:0008376 acetylgalactosaminyltransferase activity	1		0	0	0	0	0	0	0	0	0	0	0	0	0	0	0	0	0	0	0	0	0	0	0	0	0	0	0	0	0	0	0	0	0	0	0	0	0	0	0	0	0	0	0
CHTF18	chromosome transmission fidelity factor 18	GO:1900262 regulation of DNA-directed DNA polymerase activity;GO:1900264 positive regulation of DNA-directed DNA polymerase activity;GO:0090329 regulation of DNA-templated DNA replication	GO:0031390 Ctf18 RFC-like complex;GO:0140513 nuclear protein-containing complex;GO:0005694 chromosome	GO:0003689 DNA clamp loader activity;GO:0017116 single-stranded DNA helicase activity;GO:0003678 DNA helicase activity	1		0	0	0	0	0	0	0	0	0	0	0	0	0	0	0	0	0	0	0	0	0	0	0	0	0	0	0	0	0	0	0	0	0	0	1	0	0	0	0	0	0	0	0
CIART	circadian associated repressor of transcription	GO:0045475 locomotor rhythm;GO:0048512 circadian behavior;GO:0007622 rhythmic behavior	GO:0016605 PML body;GO:0016604 nuclear body;GO:0005654 nucleoplasm	GO:0070888 E-box binding;GO:0000978 RNA polymerase II cis-regulatory region sequence-specific DNA binding;GO:0000987 cis-regulatory region sequence-specific DNA binding	1		0	0	0	0	1	0	0	0	0	0	0	0	0	0	0	0	0	0	0	0	0	0	0	0	0	0	0	0	0	0	0	0	0	0	0	0	0	0	0	0	0	0	0
CIB1	calcium and integrin binding 1	GO:1905938 positive regulation of germ cell proliferation;GO:2000256 positive regulation of male germ cell proliferation;GO:0007113 endomitotic cell cycle	GO:0032433 filopodium tip;GO:0032587 ruffle membrane;GO:0030175 filopodium	GO:0008427 calcium-dependent protein kinase inhibitor activity;GO:0010858 calcium-dependent protein kinase regulator activity;GO:0030291 protein serine/threonine kinase inhibitor activity	6		0	0	0	0	0	0	0	0	0	0	0	0	0	0	0	0	0	0	0	0	0	0	0	1	0	0	0	1	0	0	0	0	0	0	0	0	0	0	0	0	0	0	0
CIC	capicua transcriptional repressor	GO:0035176 social behavior;GO:0051703 biological process involved in intraspecies interaction between organisms;GO:0007613 memory	GO:0000785 chromatin;GO:0032993 protein-DNA complex;GO:0005694 chromosome	GO:0000981 DNA-binding transcription factor activity, RNA polymerase II-specific;GO:0000977 RNA polymerase II transcription regulatory region sequence-specific DNA binding;GO:0003700 DNA-binding transcription factor activity	2		0	0	0	0	1	0	0	0	0	0	0	0	0	0	0	0	0	0	0	0	0	0	0	0	0	0	0	0	0	0	0	0	0	0	0	0	0	0	0	0	0	0	0
CIDEB	cell death inducing DFFA like effector b	GO:0160077 lipid droplet fusion;GO:0038183 bile acid signaling pathway;GO:0034379 very-low-density lipoprotein particle assembly	GO:0030127 COPII vesicle coat;GO:0030137 COPI-coated vesicle;GO:0030120 vesicle coat	GO:0070300 phosphatidic acid binding;GO:0120013 lipid transfer activity;GO:0005319 lipid transporter activity	1		0	0	0	1	0	0	0	0	0	0	0	0	0	0	0	0	0	0	0	0	0	0	0	0	0	0	0	0	0	0	0	0	0	0	0	0	0	0	0	0	0	0	0
CIITA	class II major histocompatibility complex transactivator	GO:0045345 positive regulation of MHC class I biosynthetic process;GO:0045343 regulation of MHC class I biosynthetic process;GO:0032966 negative regulation of collagen biosynthetic process	GO:0016605 PML body;GO:0016604 nuclear body;GO:0005654 nucleoplasm	GO:0003713 transcription coactivator activity;GO:0106310 protein serine kinase activity;GO:0005525 GTP binding	1		0	0	0	0	0	0	0	0	0	0	0	0	0	0	0	0	0	0	0	0	0	0	0	0	0	0	0	0	0	0	0	0	0	0	0	0	0	0	0	0	0	0	0
CISD1	CDGSH iron sulfur domain 1	GO:0106034 protein maturation by [2Fe-2S] cluster transfer;GO:0097428 protein maturation by iron-sulfur cluster transfer;GO:0043457 regulation of cellular respiration	GO:0005741 mitochondrial outer membrane;GO:0031968 organelle outer membrane;GO:0019867 outer membrane	GO:0047801 L-cysteine transaminase activity;GO:0008483 transaminase activity;GO:0016769 transferase activity, transferring nitrogenous groups	1		0	0	0	0	0	0	0	0	0	0	0	0	0	0	0	0	0	0	0	0	0	0	0	0	0	0	0	0	0	0	0	0	0	0	0	0	0	0	0	0	0	0	0
CISH	cytokine inducible SH2 containing protein	GO:0007205 protein kinase C-activating G protein-coupled receptor signaling pathway;GO:0046854 phosphatidylinositol phosphate biosynthetic process;GO:0006661 phosphatidylinositol biosynthetic process	GO:0005942 phosphatidylinositol 3-kinase complex;GO:0019898 extrinsic component of membrane;GO:0061695 transferase complex, transferring phosphorus-containing groups	GO:0046935 1-phosphatidylinositol-3-kinase regulator activity;GO:0019207 kinase regulator activity;GO:0030234 enzyme regulator activity	4		0	0	0	0	0	0	0	0	0	0	0	0	0	0	0	0	0	0	0	0	0	0	0	0	0	0	0	1	0	1	0	0	0	0	0	0	1	0	0	0	0	0	0
CLCA1	chloride channel accessory 1	GO:1902476 chloride transmembrane transport;GO:0006821 chloride transport;GO:0098661 inorganic anion transmembrane transport	GO:0042589 zymogen granule membrane;GO:0042588 zymogen granule;GO:0005902 microvillus	GO:0005229 intracellular calcium activated chloride channel activity;GO:0061778 intracellular chloride channel activity;GO:0005254 chloride channel activity	1		0	0	0	0	0	0	0	0	0	0	0	0	0	0	0	0	0	0	0	0	0	0	0	0	0	0	0	0	0	0	0	0	0	0	0	0	0	0	0	0	0	0	0
CLCA2	chloride channel accessory 2	GO:1902476 chloride transmembrane transport;GO:0006821 chloride transport;GO:0098661 inorganic anion transmembrane transport	GO:0009925 basal plasma membrane;GO:0045178 basal part of cell;GO:0031965 nuclear membrane	GO:0005229 intracellular calcium activated chloride channel activity;GO:0061778 intracellular chloride channel activity;GO:0005254 chloride channel activity	1		0	1	0	0	0	0	0	0	0	0	0	0	0	0	0	0	0	0	0	0	0	0	0	0	0	0	0	0	0	0	0	0	0	0	0	0	0	0	0	0	0	0	0
CLCA4	chloride channel accessory 4	GO:1902476 chloride transmembrane transport;GO:0006821 chloride transport;GO:0098661 inorganic anion transmembrane transport	GO:0016324 apical plasma membrane;GO:0045177 apical part of cell;GO:0098590 plasma membrane region	GO:0005229 intracellular calcium activated chloride channel activity;GO:0061778 intracellular chloride channel activity;GO:0005254 chloride channel activity	3		0	0	0	0	0	0	0	0	0	0	0	0	0	0	0	0	0	0	0	0	0	0	0	0	0	0	0	0	0	0	0	0	0	0	0	0	0	0	0	0	0	0	0
CLCN2	chloride voltage-gated channel 2	GO:0060689 cell differentiation involved in salivary gland development;GO:0090425 acinar cell differentiation;GO:0032344 regulation of aldosterone metabolic process	GO:0034707 chloride channel complex;GO:0043204 perikaryon;GO:0034702 monoatomic ion channel complex	GO:0005247 voltage-gated chloride channel activity;GO:0008308 voltage-gated monoatomic anion channel activity;GO:0005254 chloride channel activity	1		0	0	0	0	0	0	0	0	0	0	0	0	0	0	0	0	0	0	0	0	0	0	0	0	0	0	0	0	0	0	0	0	0	0	1	0	0	0	0	0	0	0	0
CLCN6	chloride voltage-gated channel 6	GO:0006884 cell volume homeostasis;GO:1902476 chloride transmembrane transport;GO:0006821 chloride transport	GO:0031902 late endosome membrane;GO:0005770 late endosome;GO:0005765 lysosomal membrane	GO:0005247 voltage-gated chloride channel activity;GO:0008308 voltage-gated monoatomic anion channel activity;GO:0005254 chloride channel activity	7		0	0	0	0	0	0	1	0	0	0	0	0	0	0	0	1	0	0	0	0	1	0	0	0	0	0	0	0	0	0	0	0	0	0	0	0	0	0	0	0	0	0	1
CLCN7	chloride voltage-gated channel 7	GO:0030321 transepithelial chloride transport;GO:0070633 transepithelial transport;GO:1902476 chloride transmembrane transport	GO:0034707 chloride channel complex;GO:0034702 monoatomic ion channel complex;GO:0005765 lysosomal membrane	GO:0005247 voltage-gated chloride channel activity;GO:0008308 voltage-gated monoatomic anion channel activity;GO:0005254 chloride channel activity	13		0	0	1	0	0	1	0	0	0	0	0	0	0	0	0	0	0	0	0	0	0	0	0	0	0	0	0	0	0	0	0	0	0	0	1	0	0	0	0	0	0	0	0
CLDN1	claudin 1	GO:0061772 xenobiotic transport across blood-nerve barrier;GO:1903545 cellular response to butyrate;GO:1903544 response to butyrate	GO:0016328 lateral plasma membrane;GO:0005923 bicellular tight junction;GO:0070160 tight junction	GO:0001618 virus receptor activity;GO:0140272 exogenous protein binding;GO:0005198 structural molecule activity	1		0	0	0	0	0	0	0	0	0	0	0	0	0	0	0	0	0	0	0	0	0	0	0	0	0	0	0	0	0	0	0	0	0	0	1	0	0	0	0	0	0	0	0
CLDN15	claudin 15	GO:0016338 calcium-independent cell-cell adhesion via plasma membrane cell-adhesion molecules;GO:0070830 bicellular tight junction assembly;GO:0120192 tight junction assembly	GO:0016328 lateral plasma membrane;GO:0005923 bicellular tight junction;GO:0070160 tight junction	GO:0005198 structural molecule activity;GO:0042802 identical protein binding;GO:0005515 protein binding	2		0	0	0	0	1	0	0	0	0	0	0	0	0	0	0	0	0	0	0	0	0	0	0	0	0	0	0	0	0	0	0	0	0	0	0	0	0	0	0	0	0	0	0
CLDN23	claudin 23	GO:0016338 calcium-independent cell-cell adhesion via plasma membrane cell-adhesion molecules;GO:0070830 bicellular tight junction assembly;GO:0120192 tight junction assembly	GO:0005923 bicellular tight junction;GO:0070160 tight junction;GO:0043296 apical junction complex	GO:0005198 structural molecule activity;GO:0042802 identical protein binding;GO:0005515 protein binding	1		1	0	0	0	0	0	0	0	0	0	1	0	0	0	0	0	0	0	0	0	0	0	0	0	0	0	0	0	0	0	0	0	0	0	0	0	0	0	0	0	0	0	0
CLDN34	claudin 34	GO:0070830 bicellular tight junction assembly;GO:0120192 tight junction assembly;GO:0043297 apical junction assembly	GO:0005923 bicellular tight junction;GO:0070160 tight junction;GO:0043296 apical junction complex	GO:0005198 structural molecule activity;GO:0003674 molecular_function	1		0	0	0	0	0	0	0	0	0	0	0	0	0	0	0	0	0	0	0	0	0	0	0	0	0	0	0	0	0	0	0	0	0	0	0	0	0	0	0	0	0	0	0
CLDN5	claudin 5	GO:1990963 establishment of blood-retinal barrier;GO:1901552 positive regulation of endothelial cell development;GO:1903142 positive regulation of establishment of endothelial barrier	GO:0043220 Schmidt-Lanterman incisure;GO:0033270 paranode region of axon;GO:0043218 compact myelin	GO:0005198 structural molecule activity;GO:0042802 identical protein binding;GO:0005515 protein binding	8		0	0	0	0	1	0	1	0	0	0	0	0	0	0	0	0	0	0	0	0	0	0	0	0	0	0	0	0	0	0	0	0	0	0	1	1	0	0	0	0	0	0	0
CLDND1	claudin domain containing 1		GO:0016324 apical plasma membrane;GO:0045177 apical part of cell;GO:0009986 cell surface	GO:0005515 protein binding;GO:0005488 binding;GO:0003674 molecular_function	1		0	0	0	0	0	0	0	0	0	0	0	0	0	0	0	0	0	0	0	0	0	0	0	0	0	0	0	0	0	0	0	0	0	0	0	0	0	0	0	0	0	0	0
CLEC14A	C-type lectin domain containing 14A	GO:0036325 vascular endothelial growth factor receptor-3 signaling pathway;GO:0036324 vascular endothelial growth factor receptor-2 signaling pathway;GO:0001946 lymphangiogenesis	GO:0009897 external side of plasma membrane;GO:0062023 collagen-containing extracellular matrix;GO:0031012 extracellular matrix	GO:1990430 extracellular matrix protein binding;GO:0050840 extracellular matrix binding;GO:0030246 carbohydrate binding	1		0	0	0	0	0	0	0	0	0	0	0	0	0	0	0	0	0	0	0	0	0	0	0	0	0	0	0	0	0	0	0	0	0	0	0	0	0	0	0	0	0	0	0
CLEC1A	C-type lectin domain family 1 member A	GO:0007166 cell surface receptor signaling pathway;GO:0007165 signal transduction;GO:0023052 signaling	GO:0005886 plasma membrane;GO:0071944 cell periphery;GO:0016020 membrane	GO:0030246 carbohydrate binding;GO:0004888 transmembrane signaling receptor activity;GO:0038023 signaling receptor activity	1		0	0	0	1	0	0	0	0	0	0	0	0	0	0	0	0	0	0	0	0	0	0	0	0	0	0	0	0	0	0	0	0	0	0	0	0	0	0	0	0	0	0	0
CLEC1B	C-type lectin domain family 1 member B	GO:0030220 platelet formation;GO:0036344 platelet morphogenesis;GO:0030099 myeloid cell differentiation	GO:0009986 cell surface;GO:0005886 plasma membrane;GO:0071944 cell periphery	GO:0030246 carbohydrate binding;GO:0004888 transmembrane signaling receptor activity;GO:0038023 signaling receptor activity	1		0	0	0	0	0	0	0	0	0	0	0	0	0	0	0	0	0	0	0	0	0	0	0	0	0	0	0	0	0	0	0	0	0	0	0	0	0	0	0	0	0	0	0
CLEC20A	C-type lectin domain containing 20A			GO:0030246 carbohydrate binding;GO:0005488 binding;GO:0003674 molecular_function	1		0	0	0	0	0	0	0	0	0	0	0	0	0	0	0	0	0	0	0	0	0	0	0	0	0	0	0	0	0	0	0	0	0	0	0	0	0	0	0	0	0	0	1
CLEC3B	C-type lectin domain family 3 member B	GO:0010756 positive regulation of plasminogen activation;GO:0010755 regulation of plasminogen activation;GO:0010954 positive regulation of protein processing	GO:0001652 granular component;GO:0031089 platelet dense granule lumen;GO:0042827 platelet dense granule	GO:0036143 kringle domain binding;GO:0008201 heparin binding;GO:0005539 glycosaminoglycan binding	1		0	0	0	0	0	0	0	0	0	0	0	0	0	0	0	0	0	0	0	0	0	0	0	0	0	0	0	0	0	0	0	0	0	0	0	0	1	0	0	0	0	0	0
CLEC7A	C-type lectin domain containing 7A	GO:0032491 detection of molecule of fungal origin;GO:0001879 detection of yeast;GO:0016046 detection of fungus	GO:0009986 cell surface;GO:0005886 plasma membrane;GO:0071944 cell periphery	GO:0001872 (1->3)-beta-D-glucan binding;GO:0030247 polysaccharide binding;GO:0038187 pattern recognition receptor activity	3		0	0	0	0	0	0	0	0	0	0	0	0	0	0	0	0	0	0	0	0	0	0	0	0	0	0	0	0	0	0	0	0	0	0	0	0	0	0	0	0	0	0	0
CLIC5	chloride intracellular channel 5	GO:1902476 chloride transmembrane transport;GO:0006821 chloride transport;GO:0098661 inorganic anion transmembrane transport	GO:0034707 chloride channel complex;GO:0032421 stereocilium bundle;GO:0098862 cluster of actin-based cell projections	GO:0005254 chloride channel activity;GO:0005253 monoatomic anion channel activity;GO:0015108 chloride transmembrane transporter activity	2		0	0	0	0	0	0	0	0	0	0	0	0	0	0	0	0	0	0	0	0	0	0	0	0	0	0	0	0	0	0	0	0	0	0	0	0	0	0	0	0	0	0	0
CLIC6	chloride intracellular channel 6	GO:1902476 chloride transmembrane transport;GO:0006821 chloride transport;GO:0098661 inorganic anion transmembrane transport	GO:0034707 chloride channel complex;GO:0034702 monoatomic ion channel complex;GO:1902495 transmembrane transporter complex	GO:0031751 D4 dopamine receptor binding;GO:0031750 D3 dopamine receptor binding;GO:0031749 D2 dopamine receptor binding	2		0	0	0	0	0	0	0	0	0	0	0	0	0	0	0	0	0	0	0	0	0	0	0	0	0	0	0	0	0	0	0	0	0	0	0	0	0	0	0	0	0	0	0
CLIP1	CAP-Gly domain containing linker protein 1	GO:0031116 positive regulation of microtubule polymerization;GO:0031112 positive regulation of microtubule polymerization or depolymerization;GO:0031122 cytoplasmic microtubule organization	GO:0044352 pinosome;GO:0044354 macropinosome;GO:0035371 microtubule plus-end	GO:0051010 microtubule plus-end binding;GO:0008017 microtubule binding;GO:0015631 tubulin binding	1		0	0	0	0	0	0	0	0	0	0	0	0	0	0	0	0	0	0	0	0	0	0	0	0	0	0	0	0	0	0	0	0	0	0	0	0	0	0	0	0	0	0	0
CLK3	CDC like kinase 3	GO:0043484 regulation of RNA splicing;GO:0006468 protein phosphorylation;GO:0016310 phosphorylation	GO:0001669 acrosomal vesicle;GO:0045111 intermediate filament cytoskeleton;GO:0016607 nuclear speck	GO:0004712 protein serine/threonine/tyrosine kinase activity;GO:0004713 protein tyrosine kinase activity;GO:0106310 protein serine kinase activity	9		0	1	0	0	1	0	0	0	0	0	0	0	0	0	0	0	0	0	0	0	0	0	0	0	0	0	0	0	0	0	0	0	0	0	0	0	0	1	0	0	0	0	0
CLN6	CLN6 transmembrane ER protein	GO:0031987 locomotion involved in locomotory behavior;GO:0007042 lysosomal lumen acidification;GO:0001573 ganglioside metabolic process	GO:0045121 membrane raft;GO:0098857 membrane microdomain;GO:0005788 endoplasmic reticulum lumen	GO:0120146 sulfatide binding;GO:0035727 lysophosphatidic acid binding;GO:0051861 glycolipid binding	4		0	0	0	0	0	0	1	0	0	0	0	0	0	0	0	0	0	0	0	0	0	0	0	0	0	0	0	0	0	0	0	0	0	0	0	0	0	0	0	0	0	0	0
CLPSL2	colipase like 2	GO:0032094 response to food;GO:0007586 digestion;GO:0016042 lipid catabolic process	GO:0005576 extracellular region;GO:0110165 cellular anatomical entity;GO:0005575 cellular_component	GO:0008047 enzyme activator activity;GO:0140677 molecular function activator activity;GO:0030234 enzyme regulator activity	1		0	0	0	0	0	0	0	0	0	0	0	0	0	0	0	0	0	0	0	0	0	0	0	0	0	0	0	0	0	0	0	0	0	0	0	0	0	0	0	0	0	0	0
CLSPN	claspin	GO:0033314 mitotic DNA replication checkpoint signaling;GO:0000076 DNA replication checkpoint signaling;GO:0007095 mitotic G2 DNA damage checkpoint signaling	GO:0005794 Golgi apparatus;GO:0005654 nucleoplasm;GO:0012505 endomembrane system	GO:0010997 anaphase-promoting complex binding;GO:0000217 DNA secondary structure binding;GO:0044877 protein-containing complex binding	1		0	0	0	0	1	0	0	0	0	0	0	0	0	0	0	0	0	0	0	0	0	0	0	0	0	0	0	0	0	0	0	0	0	0	0	0	0	0	0	0	0	0	0
CLUL1	clusterin like 1		GO:0005615 extracellular space;GO:0005576 extracellular region;GO:0005634 nucleus	GO:0051787 misfolded protein binding;GO:0005515 protein binding;GO:0005488 binding	1		0	0	0	0	0	0	0	0	0	0	0	0	0	0	0	0	0	0	0	0	0	0	0	0	0	0	0	0	0	0	0	0	0	0	0	0	0	0	0	0	0	0	0
CMKLR1	chemerin chemokine-like receptor 1	GO:0002430 complement receptor mediated signaling pathway;GO:0010759 positive regulation of macrophage chemotaxis;GO:0032695 negative regulation of interleukin-12 production	GO:0005886 plasma membrane;GO:0071944 cell periphery;GO:0016020 membrane	GO:0097004 adipokinetic hormone binding;GO:0097003 adipokinetic hormone receptor activity;GO:0004875 complement receptor activity	1		0	0	0	0	0	0	0	0	0	0	0	0	0	0	0	0	0	0	0	0	0	0	0	0	0	0	0	0	0	0	0	0	0	0	0	0	0	0	0	0	0	0	0
CMTM1	CKLF like MARVEL transmembrane domain containing 1	GO:0006935 chemotaxis;GO:0042330 taxis;GO:0040011 locomotion	GO:0005615 extracellular space;GO:0005576 extracellular region;GO:0016020 membrane	GO:0005125 cytokine activity;GO:0048018 receptor ligand activity;GO:0030546 signaling receptor activator activity	2		0	0	0	0	0	0	0	0	0	0	0	0	0	0	0	0	0	0	0	0	0	0	0	0	0	0	0	0	0	0	0	0	0	0	0	0	0	0	0	0	0	0	0
CMTM2	CKLF like MARVEL transmembrane domain containing 2	GO:0006935 chemotaxis;GO:0042330 taxis;GO:0040011 locomotion	GO:0005615 extracellular space;GO:0005576 extracellular region;GO:0016020 membrane	GO:0005125 cytokine activity;GO:0048018 receptor ligand activity;GO:0030546 signaling receptor activator activity	3		0	0	0	0	0	0	0	0	0	0	0	0	0	0	0	0	0	0	0	0	0	0	0	0	0	0	0	0	0	0	0	0	0	0	0	0	0	0	0	0	0	0	0
CMTM3	CKLF like MARVEL transmembrane domain containing 3	GO:0050861 positive regulation of B cell receptor signaling pathway;GO:0050855 regulation of B cell receptor signaling pathway;GO:0001835 blastocyst hatching	GO:0031965 nuclear membrane;GO:0005635 nuclear envelope;GO:0031967 organelle envelope	GO:0005125 cytokine activity;GO:0048018 receptor ligand activity;GO:0030546 signaling receptor activator activity	1		0	0	0	0	0	0	0	0	0	0	0	0	0	0	0	0	0	0	0	0	0	0	0	0	0	0	0	0	0	0	0	0	0	0	0	0	0	0	0	0	1	0	0
CMTM4	CKLF like MARVEL transmembrane domain containing 4		GO:0016020 membrane;GO:0110165 cellular anatomical entity;GO:0005575 cellular_component	GO:0005515 protein binding;GO:0005488 binding;GO:0003674 molecular_function	5		0	0	0	0	0	0	0	0	0	0	0	0	0	0	0	0	0	0	0	0	0	0	0	0	0	0	0	0	0	0	0	0	0	0	0	0	0	0	0	0	0	0	0
CMTM5	CKLF like MARVEL transmembrane domain containing 5	GO:0045662 negative regulation of myoblast differentiation;GO:0045661 regulation of myoblast differentiation;GO:0006935 chemotaxis	GO:0005615 extracellular space;GO:0005576 extracellular region;GO:0016020 membrane	GO:0005125 cytokine activity;GO:0048018 receptor ligand activity;GO:0030546 signaling receptor activator activity	8		0	0	0	0	1	0	0	0	0	0	0	0	0	0	0	0	0	0	0	0	0	0	0	0	0	0	0	0	0	0	0	0	0	0	0	0	0	0	0	0	0	0	0
CMTM6	CKLF like MARVEL transmembrane domain containing 6	GO:0032456 endocytic recycling;GO:0098876 vesicle-mediated transport to the plasma membrane;GO:0016197 endosomal transport	GO:0035577 azurophil granule membrane;GO:0035579 specific granule membrane;GO:0055038 recycling endosome membrane	GO:0005515 protein binding;GO:0005488 binding;GO:0003674 molecular_function	3		0	1	0	0	0	0	0	0	0	0	0	0	0	0	0	0	0	0	0	0	0	0	0	0	0	0	0	0	0	0	0	0	0	0	0	0	0	0	0	0	0	0	0
CMYA5	cardiomyopathy associated 5		GO:0031430 M band;GO:0031672 A band;GO:0016529 sarcoplasmic reticulum		1		0	0	0	0	0	0	0	0	0	0	0	0	0	0	0	0	0	0	0	0	0	0	0	0	0	0	0	0	0	0	0	0	0	0	0	0	0	0	0	0	0	0	0
CNBD2	cyclic nucleotide binding domain containing 2	GO:0007283 spermatogenesis;GO:0048232 male gamete generation;GO:0007276 gamete generation	GO:0005829 cytosol;GO:0005737 cytoplasm;GO:0005622 intracellular anatomical structure	GO:0030552 cAMP binding;GO:0030551 cyclic nucleotide binding;GO:0032559 adenyl ribonucleotide binding	1		0	0	1	0	0	0	0	0	0	0	0	0	0	0	0	0	0	0	0	0	0	0	0	0	0	0	0	0	0	0	0	0	0	0	0	0	0	0	0	0	0	0	0
CNDP1	carnosine dipeptidase 1	GO:0006508 proteolysis;GO:0051246 regulation of protein metabolic process;GO:0019538 protein metabolic process	GO:0005576 extracellular region;GO:0005829 cytosol;GO:0005737 cytoplasm	GO:0070573 metallodipeptidase activity;GO:0016805 dipeptidase activity;GO:0004180 carboxypeptidase activity	1		0	0	0	0	0	0	0	0	0	0	0	0	0	0	0	0	0	0	0	0	0	0	0	0	0	0	0	0	0	0	0	0	0	0	1	0	0	0	0	0	0	0	0
CNGB1	cyclic nucleotide gated channel subunit beta 1	GO:0021630 olfactory nerve maturation;GO:0021605 cranial nerve maturation;GO:0021682 nerve maturation	GO:0017071 intracellular cyclic nucleotide activated cation channel complex;GO:0043195 terminal bouton;GO:0030660 Golgi-associated vesicle membrane	GO:0005223 intracellular cGMP-activated cation channel activity;GO:0005222 intracellular cAMP-activated cation channel activity;GO:0005221 intracellular cyclic nucleotide-activated monoatomic cation channel activity	3		0	0	0	0	0	0	0	0	0	0	0	0	0	0	0	0	0	0	0	0	0	0	0	0	0	0	0	0	0	0	0	0	0	0	0	0	0	0	0	0	0	0	0
CNGB3	cyclic nucleotide gated channel subunit beta 3	GO:0007601 visual perception;GO:0050953 sensory perception of light stimulus;GO:0098655 monoatomic cation transmembrane transport	GO:0017071 intracellular cyclic nucleotide activated cation channel complex;GO:0001750 photoreceptor outer segment;GO:0097733 photoreceptor cell cilium	GO:0005223 intracellular cGMP-activated cation channel activity;GO:0005222 intracellular cAMP-activated cation channel activity;GO:0005221 intracellular cyclic nucleotide-activated monoatomic cation channel activity	4		0	0	0	0	0	0	0	0	0	0	0	0	0	0	0	0	0	0	0	0	0	0	0	0	0	0	0	0	0	0	0	0	0	0	0	0	0	0	0	0	0	0	1
CNN2	calponin 2	GO:1905522 negative regulation of macrophage migration;GO:0050765 negative regulation of phagocytosis;GO:1905517 macrophage migration	GO:1904724 tertiary granule lumen;GO:0035580 specific granule lumen;GO:0001725 stress fiber	GO:0005516 calmodulin binding;GO:0051015 actin filament binding;GO:0045296 cadherin binding	4		0	0	0	0	0	0	0	0	0	0	0	0	0	0	0	0	0	0	0	0	0	0	0	0	0	0	0	0	0	0	0	0	0	0	0	0	0	0	0	0	1	0	0
CNOT3	CCR4-NOT transcription complex subunit 3	GO:0001829 trophectodermal cell differentiation;GO:0000289 nuclear-transcribed mRNA poly(A) tail shortening;GO:0000288 nuclear-transcribed mRNA catabolic process, deadenylation-dependent decay	GO:0030015 CCR4-NOT core complex;GO:0030014 CCR4-NOT complex;GO:0000932 P-body	GO:0005515 protein binding;GO:0005488 binding;GO:0003674 molecular_function	1		0	0	0	0	0	0	0	0	0	0	0	0	0	0	0	0	0	0	0	0	0	0	0	0	0	0	0	0	0	0	0	0	0	0	0	0	0	0	0	0	0	0	0
CNOT9	CCR4-NOT transcription complex subunit 9	GO:0033147 negative regulation of intracellular estrogen receptor signaling pathway;GO:0000289 nuclear-transcribed mRNA poly(A) tail shortening;GO:0045742 positive regulation of epidermal growth factor receptor signaling pathway	GO:0030015 CCR4-NOT core complex;GO:0030014 CCR4-NOT complex;GO:0000932 P-body	GO:0005154 epidermal growth factor receptor binding;GO:0030374 nuclear receptor coactivator activity;GO:0070851 growth factor receptor binding	1		0	0	0	0	0	0	0	0	0	0	0	0	0	0	0	0	0	0	0	0	0	0	0	0	0	0	0	0	0	0	0	0	0	0	0	0	0	0	0	0	0	0	0
CNST	consortin, connexin sorting protein	GO:0042998 positive regulation of Golgi to plasma membrane protein transport;GO:0042996 regulation of Golgi to plasma membrane protein transport;GO:1903078 positive regulation of protein localization to plasma membrane	GO:0005802 trans-Golgi network;GO:0098791 Golgi apparatus subcompartment;GO:0030133 transport vesicle	GO:0071253 connexin binding;GO:0019902 phosphatase binding;GO:0019899 enzyme binding	1		0	0	0	0	0	0	0	0	0	0	0	0	0	0	0	0	0	0	0	0	0	0	0	0	0	0	0	0	0	0	0	0	0	0	0	0	0	0	0	0	0	0	0
CNTLN	centlein	GO:0010457 centriole-centriole cohesion;GO:0007098 centrosome cycle;GO:0031023 microtubule organizing center organization	GO:0005814 centriole;GO:0005813 centrosome;GO:0005815 microtubule organizing center	GO:0019904 protein domain specific binding;GO:0019901 protein kinase binding;GO:0019900 kinase binding	1		0	0	0	0	1	0	0	0	0	0	0	0	0	0	0	0	0	0	0	0	0	0	0	0	0	0	0	0	0	0	0	0	0	0	0	0	0	0	0	0	0	0	0
CNTN2	contactin 2	GO:0071206 establishment of protein localization to juxtaparanode region of axon;GO:0045163 clustering of voltage-gated potassium channels;GO:0071205 protein localization to juxtaparanode region of axon	GO:0044224 juxtaparanode region of axon;GO:0033268 node of Ranvier;GO:0043194 axon initial segment	GO:0098632 cell-cell adhesion mediator activity;GO:0098631 cell adhesion mediator activity;GO:0050839 cell adhesion molecule binding	6		0	0	0	0	0	0	0	0	0	0	0	0	0	0	0	0	1	0	0	0	0	0	1	0	0	0	0	0	0	0	0	1	0	0	1	0	0	0	0	0	0	0	0
CNTN4	contactin 4	GO:0070593 dendrite self-avoidance;GO:0007158 neuron cell-cell adhesion;GO:0007413 axonal fasciculation	GO:0030424 axon;GO:0098552 side of membrane;GO:0043005 neuron projection	GO:0098632 cell-cell adhesion mediator activity;GO:0098631 cell adhesion mediator activity;GO:0050839 cell adhesion molecule binding	2		0	0	0	0	0	0	0	0	0	0	0	0	0	0	0	0	0	0	0	0	0	0	0	0	1	0	0	0	0	0	0	0	0	0	0	0	0	0	0	0	0	0	0
CNTN5	contactin 5	GO:0099054 presynapse assembly;GO:0099172 presynapse organization;GO:0007416 synapse assembly	GO:0098982 GABA-ergic synapse;GO:0042734 presynaptic membrane;GO:0097060 synaptic membrane	GO:0098632 cell-cell adhesion mediator activity;GO:0098631 cell adhesion mediator activity;GO:0050839 cell adhesion molecule binding	1		0	0	0	0	0	0	0	0	0	0	0	0	0	0	0	0	0	0	0	0	0	0	0	0	0	0	0	0	0	0	0	0	0	0	0	0	0	0	0	0	0	0	0
CNTRL	centriolin	GO:0060976 coronary vasculature development;GO:0035904 aorta development;GO:0003281 ventricular septum development	GO:0090619 meiotic spindle pole;GO:0120103 centriolar subdistal appendage;GO:0072687 meiotic spindle	GO:0005515 protein binding;GO:0005488 binding;GO:0003674 molecular_function	1		0	0	0	1	0	0	0	0	0	0	0	0	0	0	0	0	0	0	0	0	0	0	0	0	0	0	0	0	0	0	0	0	0	0	0	0	0	0	0	0	0	0	0
COA1	cytochrome c oxidase assembly factor 1	GO:0033617 mitochondrial cytochrome c oxidase assembly;GO:0008535 respiratory chain complex IV assembly;GO:0017004 cytochrome complex assembly	GO:0005743 mitochondrial inner membrane;GO:0019866 organelle inner membrane;GO:0031966 mitochondrial membrane	GO:0005515 protein binding;GO:0005488 binding;GO:0003674 molecular_function	1		0	0	0	0	0	0	0	0	0	0	0	0	0	0	0	0	0	0	0	0	0	0	0	0	0	0	0	0	0	0	0	0	0	0	0	0	0	0	0	0	0	0	0
COBL	cordon-bleu WH2 repeat protein	GO:0048669 collateral sprouting in absence of injury;GO:0001757 somite specification;GO:0051639 actin filament network formation	GO:1990357 terminal web;GO:0044294 dendritic growth cone;GO:0044292 dendrite terminus	GO:0003785 actin monomer binding;GO:0003779 actin binding;GO:0008092 cytoskeletal protein binding	3		0	0	0	0	0	0	0	0	0	0	0	0	0	0	0	0	0	0	0	0	0	0	0	0	0	0	0	0	0	0	0	0	0	0	0	0	0	0	0	0	0	0	0
COBLL1	cordon-bleu WH2 repeat protein like 1		GO:0070062 extracellular exosome;GO:1903561 extracellular vesicle;GO:0043230 extracellular organelle	GO:0003785 actin monomer binding;GO:0045296 cadherin binding;GO:0003779 actin binding	1		0	0	0	0	0	0	0	0	0	0	0	0	0	0	0	0	0	0	0	0	0	0	0	0	0	0	0	0	0	0	0	0	0	0	0	0	0	0	0	0	0	0	0
COCH	cochlin	GO:0008360 regulation of cell shape;GO:0007605 sensory perception of sound;GO:0050954 sensory perception of mechanical stimulus	GO:0062023 collagen-containing extracellular matrix;GO:0031012 extracellular matrix;GO:0030312 external encapsulating structure	GO:0005518 collagen binding;GO:0044877 protein-containing complex binding;GO:0005515 protein binding	8	GLEANER	0	0	0	0	0	0	0	0	0	0	0	0	0	0	0	0	0	0	0	0	0	0	0	0	0	0	0	0	0	0	0	0	0	0	1	0	0	0	0	0	1	0	0
COG7	component of oligomeric golgi complex 7	GO:0000301 retrograde transport, vesicle recycling within Golgi;GO:0034067 protein localization to Golgi apparatus;GO:0006891 intra-Golgi vesicle-mediated transport	GO:0017119 Golgi transport complex;GO:0099023 vesicle tethering complex;GO:0032588 trans-Golgi network membrane	GO:0005515 protein binding;GO:0005488 binding;GO:0003674 molecular_function	1		0	0	0	0	0	0	0	0	0	0	0	0	0	0	0	0	0	0	0	0	0	0	0	0	0	0	0	0	0	0	0	1	0	0	0	0	0	0	0	0	0	0	0
COG8	component of oligomeric golgi complex 8	GO:0000301 retrograde transport, vesicle recycling within Golgi;GO:0006891 intra-Golgi vesicle-mediated transport;GO:0007030 Golgi organization	GO:0017119 Golgi transport complex;GO:0099023 vesicle tethering complex;GO:0032588 trans-Golgi network membrane	GO:0005515 protein binding;GO:0005488 binding;GO:0003674 molecular_function	1		0	0	0	0	0	0	0	0	0	0	0	0	0	0	0	0	0	0	0	0	0	0	0	0	0	0	0	1	0	0	0	0	0	0	0	0	0	0	0	0	0	0	0
COIL	coilin	GO:0000387 spliceosomal snRNP assembly;GO:0022618 protein-RNA complex assembly;GO:0071826 protein-RNA complex organization	GO:0015030 Cajal body;GO:0001650 fibrillar center;GO:0016604 nuclear body	GO:0030620 U2 snRNA binding;GO:0030619 U1 snRNA binding;GO:0017069 snRNA binding	2		0	0	0	1	0	0	0	0	0	0	0	0	0	0	0	0	0	0	0	0	0	0	0	0	0	0	0	0	0	0	0	0	0	0	0	0	0	0	0	0	0	0	0
COL12A1	collagen type XII alpha 1 chain	GO:0035987 endodermal cell differentiation;GO:0001706 endoderm formation;GO:0030199 collagen fibril organization	GO:0005595 collagen type XII trimer;GO:0030934 anchoring collagen complex;GO:0005593 FACIT collagen trimer	GO:0030020 extracellular matrix structural constituent conferring tensile strength;GO:0005201 extracellular matrix structural constituent;GO:0005198 structural molecule activity	1		0	0	0	0	0	0	0	0	0	0	0	0	0	0	0	0	0	0	0	0	0	0	0	0	0	0	0	0	0	0	0	0	0	0	1	0	0	0	0	0	0	0	0
COL15A1	collagen type XV alpha 1 chain	GO:0030198 extracellular matrix organization;GO:0043062 extracellular structure organization;GO:0045229 external encapsulating structure organization	GO:0005582 collagen type XV trimer;GO:0098651 basement membrane collagen trimer;GO:0005581 collagen trimer	GO:0030020 extracellular matrix structural constituent conferring tensile strength;GO:0005201 extracellular matrix structural constituent;GO:0005198 structural molecule activity	1		0	0	0	0	0	0	0	0	0	0	0	0	0	0	0	0	0	0	0	0	0	0	0	0	0	0	0	0	0	0	0	0	0	0	0	0	0	0	0	0	0	0	0
COL17A1	collagen type XVII alpha 1 chain	GO:0031581 hemidesmosome assembly;GO:0007044 cell-substrate junction assembly;GO:0150115 cell-substrate junction organization	GO:0030056 hemidesmosome;GO:0005581 collagen trimer;GO:0005604 basement membrane	GO:0030020 extracellular matrix structural constituent conferring tensile strength;GO:0005201 extracellular matrix structural constituent;GO:0008201 heparin binding	2		0	0	0	0	0	0	0	0	0	0	0	0	0	0	0	0	0	0	0	0	0	0	0	0	0	0	0	0	0	0	0	0	0	0	0	0	0	0	0	0	0	0	0
COL18A1	collagen type XVIII alpha 1 chain	GO:0051599 response to hydrostatic pressure;GO:0001886 endothelial cell morphogenesis;GO:0009415 response to water	GO:0005581 collagen trimer;GO:0005604 basement membrane;GO:0005788 endoplasmic reticulum lumen	GO:0030020 extracellular matrix structural constituent conferring tensile strength;GO:0005201 extracellular matrix structural constituent;GO:0005198 structural molecule activity	1		0	0	0	0	0	0	0	0	0	0	0	0	0	0	0	0	0	0	0	0	0	0	0	0	0	0	0	0	0	0	0	0	0	0	0	0	0	0	0	0	0	0	0
COL1A1	collagen type I alpha 1 chain	GO:0071306 cellular response to vitamin E;GO:1902618 cellular response to fluoride;GO:1902617 response to fluoride	GO:0005584 collagen type I trimer;GO:0005583 fibrillar collagen trimer;GO:0098643 banded collagen fibril	GO:0048407 platelet-derived growth factor binding;GO:0030020 extracellular matrix structural constituent conferring tensile strength;GO:0019838 growth factor binding	2	AERIAL_HAWKER	0	0	0	0	0	0	0	0	0	0	0	0	0	0	0	0	0	0	0	0	0	0	0	0	0	0	0	0	0	0	0	0	0	0	0	0	0	0	0	0	0	0	1
COL1A2	collagen type I alpha 2 chain	GO:0070208 protein heterotrimerization;GO:0043589 skin morphogenesis;GO:0070206 protein trimerization	GO:0005584 collagen type I trimer;GO:0005583 fibrillar collagen trimer;GO:0098643 banded collagen fibril	GO:0048407 platelet-derived growth factor binding;GO:0030020 extracellular matrix structural constituent conferring tensile strength;GO:0046332 SMAD binding	2		0	0	1	0	0	0	0	0	0	0	0	0	0	0	0	0	0	0	0	0	0	0	0	0	0	0	0	0	0	0	0	0	0	1	0	0	0	0	0	0	0	0	0
COL28A1	collagen type XXVIII alpha 1 chain	GO:0030199 collagen fibril organization;GO:0030198 extracellular matrix organization;GO:0043062 extracellular structure organization	GO:0005588 collagen type V trimer;GO:0005583 fibrillar collagen trimer;GO:0098643 banded collagen fibril	GO:0030020 extracellular matrix structural constituent conferring tensile strength;GO:0004867 serine-type endopeptidase inhibitor activity;GO:0005201 extracellular matrix structural constituent	2		0	0	0	0	0	0	0	0	0	0	0	0	0	0	0	0	0	0	1	0	0	0	0	0	0	0	0	0	0	0	0	0	0	0	0	0	0	0	0	0	0	0	0
COL2A1	collagen type II alpha 1 chain	GO:0097065 anterior head development;GO:0060174 limb bud formation;GO:0060272 embryonic skeletal joint morphogenesis	GO:0005585 collagen type II trimer;GO:0005592 collagen type XI trimer;GO:0005583 fibrillar collagen trimer	GO:0042289 MHC class II protein binding;GO:0048407 platelet-derived growth factor binding;GO:0043394 proteoglycan binding	1		0	0	0	0	0	0	0	0	0	0	0	0	0	0	0	0	0	0	0	0	0	0	0	0	0	0	0	0	0	0	1	0	0	0	0	0	0	0	0	0	0	0	0
COL3A1	collagen type III alpha 1 chain	GO:0032905 transforming growth factor beta1 production;GO:0060414 aorta smooth muscle tissue morphogenesis;GO:0071604 transforming growth factor beta production	GO:0005586 collagen type III trimer;GO:0005583 fibrillar collagen trimer;GO:0098643 banded collagen fibril	GO:0048407 platelet-derived growth factor binding;GO:0030020 extracellular matrix structural constituent conferring tensile strength;GO:0046332 SMAD binding	6		0	0	1	0	0	0	1	0	0	0	0	0	0	0	0	0	0	0	0	0	0	0	0	0	0	0	0	0	0	0	0	0	0	0	0	0	0	1	0	0	0	0	0
COL4A1	collagen type IV alpha 1 chain	GO:0061304 retinal blood vessel morphogenesis;GO:0038063 collagen-activated tyrosine kinase receptor signaling pathway;GO:0061299 retina vasculature morphogenesis in camera-type eye	GO:0005587 collagen type IV trimer;GO:0098642 network-forming collagen trimer;GO:0098645 collagen network	GO:0048407 platelet-derived growth factor binding;GO:0030020 extracellular matrix structural constituent conferring tensile strength;GO:0019838 growth factor binding	5		0	0	0	0	0	0	1	0	0	0	0	0	0	0	0	0	1	0	0	0	0	0	0	0	0	0	0	0	0	0	0	0	0	0	0	1	0	0	0	0	0	0	0
COL4A2	collagen type IV alpha 2 chain	GO:0038063 collagen-activated tyrosine kinase receptor signaling pathway;GO:0038065 collagen-activated signaling pathway;GO:0035987 endodermal cell differentiation	GO:0005587 collagen type IV trimer;GO:0098642 network-forming collagen trimer;GO:0098645 collagen network	GO:0030020 extracellular matrix structural constituent conferring tensile strength;GO:0005201 extracellular matrix structural constituent;GO:0005198 structural molecule activity	7		0	0	0	1	1	0	1	0	0	0	0	0	0	0	0	0	0	0	0	0	0	0	0	0	0	0	0	1	0	0	0	0	0	0	1	0	0	0	0	0	0	0	0
COL5A1	collagen type V alpha 1 chain	GO:0045112 integrin biosynthetic process;GO:1903225 negative regulation of endodermal cell differentiation;GO:0035989 tendon development	GO:0005588 collagen type V trimer;GO:0005583 fibrillar collagen trimer;GO:0098643 banded collagen fibril	GO:0048407 platelet-derived growth factor binding;GO:0043394 proteoglycan binding;GO:0030020 extracellular matrix structural constituent conferring tensile strength	2		0	0	0	0	0	0	0	0	0	0	0	0	0	0	0	0	0	0	0	0	0	0	0	0	0	0	0	0	0	0	0	0	0	0	0	0	0	0	0	1	0	0	0
COL6A2	collagen type VI alpha 2 chain	GO:0043491 phosphatidylinositol 3-kinase/protein kinase B signal transduction;GO:0051402 neuron apoptotic process;GO:0009749 response to glucose	GO:0005581 collagen trimer;GO:0042383 sarcolemma;GO:0005788 endoplasmic reticulum lumen	GO:0030020 extracellular matrix structural constituent conferring tensile strength;GO:0005518 collagen binding;GO:0005201 extracellular matrix structural constituent	1		0	0	0	0	0	0	0	0	0	0	0	0	0	0	0	0	0	0	0	0	0	0	0	0	0	0	0	0	0	0	0	0	0	0	0	0	0	0	0	0	0	0	0
COL6A3	collagen type VI alpha 3 chain	GO:0043491 phosphatidylinositol 3-kinase/protein kinase B signal transduction;GO:0051402 neuron apoptotic process;GO:0009749 response to glucose	GO:0005589 collagen type VI trimer;GO:0098647 collagen beaded filament;GO:0005581 collagen trimer	GO:0030020 extracellular matrix structural constituent conferring tensile strength;GO:0004867 serine-type endopeptidase inhibitor activity;GO:0005201 extracellular matrix structural constituent	3		0	0	0	0	0	0	1	0	0	0	0	1	0	0	0	0	0	0	0	0	0	0	0	0	0	0	0	0	0	0	0	0	0	0	0	0	1	0	0	0	0	0	0
COL6A5	collagen type VI alpha 5 chain	GO:0007155 cell adhesion;GO:0009987 cellular process;GO:0008150 biological_process	GO:0005581 collagen trimer;GO:0062023 collagen-containing extracellular matrix;GO:0031012 extracellular matrix	GO:0030020 extracellular matrix structural constituent conferring tensile strength;GO:0005201 extracellular matrix structural constituent;GO:0005198 structural molecule activity	16		0	1	0	0	0	0	1	0	0	1	0	0	0	0	0	0	1	0	0	0	0	0	0	0	0	0	0	0	0	0	0	0	0	0	1	1	1	1	0	0	1	0	1
COL6A6	collagen type VI alpha 6 chain	GO:0007155 cell adhesion;GO:0009987 cellular process;GO:0008150 biological_process	GO:0005581 collagen trimer;GO:0062023 collagen-containing extracellular matrix;GO:0031012 extracellular matrix	GO:0030020 extracellular matrix structural constituent conferring tensile strength;GO:0005201 extracellular matrix structural constituent;GO:0005198 structural molecule activity	3		0	0	0	0	0	0	1	0	0	0	0	0	0	0	0	1	0	0	1	0	0	0	0	0	0	0	0	0	0	0	0	0	0	0	0	0	0	0	0	0	0	0	0
COL7A1	collagen type VII alpha 1 chain	GO:0035987 endodermal cell differentiation;GO:0001706 endoderm formation;GO:0007492 endoderm development	GO:0005590 collagen type VII trimer;GO:0098648 collagen anchoring fibril;GO:0098652 collagen type VII anchoring fibril	GO:0030020 extracellular matrix structural constituent conferring tensile strength;GO:0004867 serine-type endopeptidase inhibitor activity;GO:0005201 extracellular matrix structural constituent	3		0	0	0	0	0	0	0	0	0	0	0	0	0	0	0	0	0	0	0	0	0	0	0	0	0	0	0	0	0	0	0	0	0	0	0	0	0	0	1	0	0	0	0
COLCA2	POU class 2 homeobox associating factor 3	GO:0045893 positive regulation of DNA-templated transcription;GO:1902680 positive regulation of RNA biosynthetic process;GO:0051254 positive regulation of RNA metabolic process	GO:0005634 nucleus;GO:0005737 cytoplasm;GO:0043231 intracellular membrane-bounded organelle	GO:0070974 POU domain binding;GO:0003713 transcription coactivator activity;GO:0003712 transcription coregulator activity	1		0	0	0	0	0	0	0	0	0	0	0	0	0	0	0	0	0	0	0	0	0	0	0	0	0	0	0	0	0	0	0	0	0	0	0	0	0	0	0	0	0	0	0
COLEC11	collectin subfamily member 11	GO:0001867 complement activation, lectin pathway;GO:1903028 positive regulation of opsonization;GO:1903027 regulation of opsonization	GO:1905370 serine-type endopeptidase complex;GO:1905286 serine-type peptidase complex;GO:0005581 collagen trimer	GO:0120153 calcium-dependent carbohydrate binding;GO:0042806 fucose binding;GO:0070492 oligosaccharide binding	2		0	0	1	0	0	0	1	0	0	0	0	0	0	0	0	0	0	0	0	0	0	0	0	0	0	0	0	0	0	0	0	0	0	0	0	0	0	0	0	0	0	0	0
COLGALT2	collagen beta(1-O)galactosyltransferase 2	GO:0030199 collagen fibril organization;GO:0030198 extracellular matrix organization;GO:0043062 extracellular structure organization	GO:0005788 endoplasmic reticulum lumen;GO:0005783 endoplasmic reticulum;GO:0012505 endomembrane system	GO:0050211 procollagen galactosyltransferase activity;GO:0035250 UDP-galactosyltransferase activity;GO:0008378 galactosyltransferase activity	1		0	0	0	0	0	0	0	0	0	0	0	0	0	0	0	0	0	0	0	0	0	0	0	0	0	0	0	0	0	0	0	0	0	0	0	0	0	0	0	0	0	0	0
COMMD1	copper metabolism domain containing 1	GO:0048227 plasma membrane to endosome transport;GO:2000009 negative regulation of protein localization to cell surface;GO:1902306 negative regulation of sodium ion transmembrane transport	GO:0031462 Cul2-RING ubiquitin ligase complex;GO:0031461 cullin-RING ubiquitin ligase complex;GO:0055037 recycling endosome	GO:0019871 sodium channel inhibitor activity;GO:0070300 phosphatidic acid binding;GO:0080025 phosphatidylinositol-3,5-bisphosphate binding	1		0	0	0	0	0	0	0	0	0	0	0	0	0	0	0	0	0	0	0	0	0	0	0	0	0	0	0	0	0	0	0	0	0	0	0	0	0	0	0	0	0	0	0
COPS7B	COP9 signalosome subunit 7B	GO:0010387 COP9 signalosome assembly;GO:0000338 protein deneddylation;GO:2000434 regulation of protein neddylation	GO:0008180 COP9 signalosome;GO:0140513 nuclear protein-containing complex;GO:0005654 nucleoplasm	GO:0005515 protein binding;GO:0005488 binding;GO:0003674 molecular_function	2		0	0	0	0	0	0	0	0	0	0	0	0	0	0	0	0	0	0	0	0	0	0	0	0	0	0	0	0	0	0	0	0	0	0	0	0	0	0	0	0	0	0	0
COQ8B	coenzyme Q8B	GO:0006744 ubiquinone biosynthetic process;GO:1901663 quinone biosynthetic process;GO:0006743 ubiquinone metabolic process	GO:0031966 mitochondrial membrane;GO:0005740 mitochondrial envelope;GO:0031967 organelle envelope	GO:0016887 ATP hydrolysis activity;GO:0140657 ATP-dependent activity;GO:0017111 ribonucleoside triphosphate phosphatase activity	4		0	0	0	1	0	0	0	0	1	0	0	0	0	0	0	0	0	0	0	0	0	0	0	0	0	0	0	0	0	0	0	0	0	0	0	0	0	0	0	0	0	0	0
CORO1C	coronin 1C	GO:0097750 endosome membrane tubulation;GO:0140285 endosome fission;GO:0097749 membrane tubulation	GO:0016600 flotillin complex;GO:0016328 lateral plasma membrane;GO:0005901 caveola	GO:0051015 actin filament binding;GO:0031267 small GTPase binding;GO:0051020 GTPase binding	3		0	0	0	0	0	0	0	0	0	0	0	0	0	0	0	0	0	0	0	0	0	0	0	0	0	0	0	0	0	0	0	0	0	0	0	0	0	0	0	0	0	0	0
COX11	cytochrome c oxidase copper chaperone COX11	GO:0006754 ATP biosynthetic process;GO:0009206 purine ribonucleoside triphosphate biosynthetic process;GO:0009145 purine nucleoside triphosphate biosynthetic process	GO:0005743 mitochondrial inner membrane;GO:0019866 organelle inner membrane;GO:0031966 mitochondrial membrane	GO:0005507 copper ion binding;GO:0009055 electron transfer activity;GO:0046914 transition metal ion binding	1		0	0	0	0	0	0	0	0	0	0	0	0	0	0	0	0	0	0	0	0	0	0	0	0	0	0	0	0	0	0	0	0	0	0	0	0	0	0	0	0	0	0	0
COX7A2	cytochrome c oxidase subunit 7A2	GO:0097250 mitochondrial respirasome assembly;GO:0002082 regulation of oxidative phosphorylation;GO:0006123 mitochondrial electron transport, cytochrome c to oxygen	GO:0005751 mitochondrial respiratory chain complex IV;GO:0045277 respiratory chain complex IV;GO:0070069 cytochrome complex	GO:0016491 oxidoreductase activity;GO:0003824 catalytic activity;GO:0005515 protein binding	3		0	0	0	1	0	0	0	0	0	0	0	0	0	0	0	0	1	0	0	0	0	0	0	0	0	0	0	0	0	0	0	0	0	0	0	0	0	0	0	0	0	0	0
CPA1	carboxypeptidase A1	GO:0006691 leukotriene metabolic process;GO:0046686 response to cadmium ion;GO:0006690 icosanoid metabolic process	GO:0005615 extracellular space;GO:0005576 extracellular region;GO:0110165 cellular anatomical entity	GO:0004181 metallocarboxypeptidase activity;GO:0004180 carboxypeptidase activity;GO:0008235 metalloexopeptidase activity	2		0	0	0	1	0	0	0	0	0	0	0	0	0	0	0	0	0	0	0	0	0	0	0	0	0	0	0	0	0	0	0	0	0	0	0	0	0	0	0	0	0	0	0
CPB2	carboxypeptidase B2	GO:0003331 positive regulation of extracellular matrix constituent secretion;GO:2000346 negative regulation of hepatocyte proliferation;GO:0010757 negative regulation of plasminogen activation	GO:0070062 extracellular exosome;GO:1903561 extracellular vesicle;GO:0043230 extracellular organelle	GO:0004181 metallocarboxypeptidase activity;GO:0004180 carboxypeptidase activity;GO:0008235 metalloexopeptidase activity	1		0	0	0	0	0	0	0	0	0	0	0	0	0	0	0	0	0	0	0	0	0	0	0	0	0	0	0	0	0	0	0	0	0	0	0	0	0	0	1	0	0	0	0
CPLANE1	ciliogenesis and planar polarity effector complex subunit 1	GO:0060271 cilium assembly;GO:0044782 cilium organization;GO:0120031 plasma membrane bounded cell projection assembly	GO:0035869 ciliary transition zone;GO:0005929 cilium;GO:0120025 plasma membrane bounded cell projection		4		0	0	0	0	0	0	0	0	0	0	0	0	0	0	0	0	0	0	0	0	0	0	0	0	0	0	0	0	0	0	0	0	0	0	1	0	0	0	0	0	0	0	0
CPN1	carboxypeptidase N subunit 1	GO:0010815 bradykinin catabolic process;GO:0043171 peptide catabolic process;GO:0051384 response to glucocorticoid	GO:0005615 extracellular space;GO:0005576 extracellular region;GO:0110165 cellular anatomical entity	GO:0004181 metallocarboxypeptidase activity;GO:0004180 carboxypeptidase activity;GO:0008235 metalloexopeptidase activity	10	TRAWLER	0	0	0	0	0	0	1	0	0	0	0	0	0	0	0	0	0	0	0	0	0	0	0	0	0	0	0	1	1	0	1	0	1	1	0	0	0	0	0	0	0	0	0
CPNE6	copine 6	GO:0098974 postsynaptic actin cytoskeleton organization;GO:0099188 postsynaptic cytoskeleton organization;GO:1903861 positive regulation of dendrite extension	GO:0045334 clathrin-coated endocytic vesicle;GO:0043204 perikaryon;GO:0030136 clathrin-coated vesicle	GO:0005544 calcium-dependent phospholipid binding;GO:0001786 phosphatidylserine binding;GO:0072341 modified amino acid binding	1		0	0	0	0	0	0	0	0	0	0	0	0	0	0	0	0	0	0	0	0	0	0	0	0	0	0	0	0	0	0	0	0	0	0	0	0	1	0	0	0	0	0	0
CPO	carboxypeptidase O	GO:0006508 proteolysis;GO:0019538 protein metabolic process;GO:1901564 organonitrogen compound metabolic process	GO:0016324 apical plasma membrane;GO:0045177 apical part of cell;GO:0098552 side of membrane	GO:0004181 metallocarboxypeptidase activity;GO:0004180 carboxypeptidase activity;GO:0008235 metalloexopeptidase activity	1		1	0	0	0	0	0	0	0	0	0	0	0	0	0	0	0	0	0	1	0	0	0	0	0	0	0	0	0	0	0	0	0	0	0	0	0	0	0	0	0	0	0	0
CPQ	carboxypeptidase Q	GO:0006590 thyroid hormone generation;GO:0042403 thyroid hormone metabolic process;GO:0043171 peptide catabolic process	GO:0000323 lytic vacuole;GO:0005764 lysosome;GO:0005773 vacuole	GO:0070573 metallodipeptidase activity;GO:0016805 dipeptidase activity;GO:0004180 carboxypeptidase activity	1		0	0	0	0	0	0	0	0	0	0	0	0	0	0	0	0	0	0	0	0	0	0	0	0	0	0	0	0	0	0	0	0	0	0	0	0	0	0	1	0	0	0	0
CPS1	carbamoyl-phosphate synthase 1	GO:0070408 carbamoyl phosphate metabolic process;GO:0070409 carbamoyl phosphate biosynthetic process;GO:0071400 cellular response to oleic acid	GO:0009295 nucleoid;GO:0042645 mitochondrial nucleoid;GO:0005759 mitochondrial matrix	GO:0004087 carbamoyl-phosphate synthase (ammonia) activity;GO:0004088 carbamoyl-phosphate synthase (glutamine-hydrolyzing) activity;GO:0016595 glutamate binding	2		0	0	0	0	0	0	0	0	0	0	0	0	0	0	0	0	0	0	0	1	0	0	0	0	0	0	0	0	0	0	0	0	0	0	0	0	0	0	0	0	0	0	1
CPSF2	cleavage and polyadenylation specific factor 2	GO:0006398 mRNA 3'-end processing by stem-loop binding and cleavage;GO:0008334 histone mRNA metabolic process;GO:0006378 mRNA polyadenylation	GO:0005847 mRNA cleavage and polyadenylation specificity factor complex;GO:0005849 mRNA cleavage factor complex;GO:0098978 glutamatergic synapse	GO:0003723 RNA binding;GO:0003676 nucleic acid binding;GO:0097159 organic cyclic compound binding	1		0	0	0	0	0	0	0	1	0	0	0	0	0	0	0	0	0	0	0	0	0	0	0	0	0	0	0	0	0	0	0	0	0	0	0	0	0	0	0	0	0	0	0
CPT1C	carnitine palmitoyltransferase 1C	GO:0009437 carnitine metabolic process;GO:0098734 macromolecule depalmitoylation;GO:0006577 amino-acid betaine metabolic process	GO:0032281 AMPA glutamate receptor complex;GO:0008328 ionotropic glutamate receptor complex;GO:0098878 neurotransmitter receptor complex	GO:0008474 palmitoyl-(protein) hydrolase activity;GO:0098599 palmitoyl hydrolase activity;GO:0016790 thiolester hydrolase activity	2		0	0	0	0	0	0	0	0	0	0	0	0	0	0	0	0	0	0	0	0	0	0	0	0	0	0	0	0	0	0	0	0	1	0	0	0	0	0	0	0	0	0	0
CPXM1	carboxypeptidase X, M14 family member 1		GO:0005615 extracellular space;GO:0005576 extracellular region;GO:0110165 cellular anatomical entity	GO:0008270 zinc ion binding;GO:0046914 transition metal ion binding;GO:0046872 metal ion binding	1		0	0	0	0	0	0	0	0	0	0	0	0	0	0	0	0	0	0	0	0	0	0	0	0	0	0	0	0	0	0	0	0	0	0	0	0	0	0	0	0	0	0	0
CPXM2	carboxypeptidase X, M14 family member 2			GO:0008270 zinc ion binding;GO:0046914 transition metal ion binding;GO:0046872 metal ion binding	1		0	0	0	0	0	0	0	0	0	0	0	0	0	0	0	0	0	0	0	0	0	0	0	0	0	0	0	0	0	0	0	0	0	0	0	0	0	0	0	0	0	0	1
[truncated: 3,251 more rows]
[truncated: 17 more columns]

[truncated: 7 more sheets: ST.4, ST.5, ST.6, ST.7, ST.8, ST.9, ST.10]
